# Supplementary material for: Combinatorial epigenetic patterns as quantitative predictors of chromatin biology
Source: BMC Genomics. 2014 Jan 28;15:76. doi: 10.1186/1471-2164-15-76 (PMC3922690; doi:10.1186/1471-2164-15-76)
Supplement: Additional file 1 — Python source-code archive. [file 1471-2164-15-76-S1.zip]

Archive with 1 entries (1 files):
- 1167645906102807_add2.gz
