# Supplementary material for: Combinatorial epigenetic patterns as quantitative predictors of chromatin biology
Source: BMC Genomics. 2014 Jan 28;15:76. doi: 10.1186/1471-2164-15-76 (PMC3922690; doi:10.1186/1471-2164-15-76)
Supplement: Additional file 11 — Statistical association of epigenetic remodelling patterns and molecular signatures during myoblast differentiation. [file 1471-2164-15-76-S11.zip › 1167645906102807_add1.tsv]

c1	0.884125599137659	MIKKELSEN_MCV6_LCP_WITH_H3K4ME3
c1	0.0696932551975806	SCHLOSSER_SERUM_RESPONSE_DN
c1	0.703480861528168	KIM_ALL_DISORDERS_DURATION_CORR_DN
c1	0.00550909623867227	ORGANELLE_INNER_MEMBRANE
c1	0.000642313371269238	PILON_KLF1_TARGETS_DN
c1	1.78171918495492e-07	CAIRO_HEPATOBLASTOMA_CLASSES_UP
c1	1.30985649255439e-05	TIEN_INTESTINE_PROBIOTICS_24HR_UP
c1	0.0138959473246237	GARY_CD5_TARGETS_DN
c1	0.000246349947859966	RODRIGUES_THYROID_CARCINOMA_POORLY_DIFFERENTIATED_UP
c1	0.135377556832983	SPIELMAN_LYMPHOBLAST_EUROPEAN_VS_ASIAN_DN
c1	7.77387349141011e-11	HSIAO_HOUSEKEEPING_GENES
c1	0.0810914127727784	ROME_INSULIN_TARGETS_IN_MUSCLE_UP
c1	0.0263322493923128	MOOTHA_HUMAN_MITODB_6_2002
c1	0.0031767964181419	INTRACELLULAR_ORGANELLE_PART
c1	0.26542806052776	ORGANELLE_ENVELOPE
c1	0.0112876411588339	KINSEY_TARGETS_OF_EWSR1_FLII_FUSION_UP
c1	0.839563011285805	MOOTHA_PGC
c1	4.00333215568257e-05	MARSON_BOUND_BY_FOXP3_UNSTIMULATED
c1	0.00308968543740672	STARK_PREFRONTAL_CORTEX_22Q11_DELETION_DN
c1	0.52306141245605	CYTOPLASMIC_PART
c1	3.00417587690067e-05	KRIGE_RESPONSE_TO_TOSEDOSTAT_6HR_DN
c1	0.312355565026572	REN_ALVEOLAR_RHABDOMYOSARCOMA_DN
c1	0.0268683728686881	GRAESSMANN_APOPTOSIS_BY_DOXORUBICIN_DN
c1	0.00066276756319275	ACEVEDO_LIVER_TUMOR_VS_NORMAL_ADJACENT_TISSUE_UP
c1	0.06938746254569	MARSON_BOUND_BY_E2F4_UNSTIMULATED
c1	0.120526872506923	MILI_PSEUDOPODIA_HAPTOTAXIS_UP
c1	0.0371155103359681	CYTOPLASM
c1	0.128936372934273	NUCLEUS
c1	0.0573841376746551	NUYTTEN_EZH2_TARGETS_DN
c1	0.262122897115933	CHICAS_RB1_TARGETS_CONFLUENT
c1	0.00028661557335036	KRIGE_RESPONSE_TO_TOSEDOSTAT_24HR_DN
c1	0.00326190941572495	WAKABAYASHI_ADIPOGENESIS_PPARG_RXRA_BOUND_8D
c1	2.77791057624316e-10	DIAZ_CHRONIC_MEYLOGENOUS_LEUKEMIA_UP
c1	0.69378587554111	PENG_GLUTAMINE_DEPRIVATION_DN
c1	0.734859308860557	LEE_BMP2_TARGETS_DN
c1	0.706473820996218	ATP_DEPENDENT_HELICASE_ACTIVITY
c1	0.00523383468551739	GRAESSMANN_RESPONSE_TO_MC_AND_DOXORUBICIN_DN
c1	0.506493816310162	ORGANELLE_MEMBRANE
c1	0.197401920738837	CASORELLI_ACUTE_PROMYELOCYTIC_LEUKEMIA_DN
c1	0.894412988535962	FLECHNER_BIOPSY_KIDNEY_TRANSPLANT_OK_VS_DONOR_UP
c1	0.00382785033463575	ORGANELLE_PART
c1	0.366645412573978	BLALOCK_ALZHEIMERS_DISEASE_UP
c1	0.0565804278462599	KIM_ALL_DISORDERS_OLIGODENDROCYTE_NUMBER_CORR_UP
c1	0.007727347104906	LOPEZ_MBD_TARGETS
c1	0.416714008087373	SHEN_SMARCA2_TARGETS_UP
c1	0.284730129218889	LASTOWSKA_NEUROBLASTOMA_COPY_NUMBER_DN
c1	0.616627659447487	RICKMAN_METASTASIS_UP
c1	0.0355115764341906	NUYTTEN_EZH2_TARGETS_UP
c1	0.000211285623491148	BENPORATH_MYC_MAX_TARGETS
c1	0.00789242877776813	NUYTTEN_NIPP1_TARGETS_UP
c1	0.242925068908402	BOCHKIS_FOXA2_TARGETS
c1	2.48757136732528e-06	MARSON_BOUND_BY_FOXP3_STIMULATED
c1	9.95999281340515e-05	JOHNSTONE_PARVB_TARGETS_3_DN
c1	0.789664067235529	BYSTRYKH_HEMATOPOIESIS_STEM_CELL_AND_BRAIN_QTL_CIS
c1	0.11751782231839	WANG_TUMOR_INVASIVENESS_UP
c1	0.136952694329603	MOOTHA_MITOCHONDRIA
c1	0.0543588320740319	KOINUMA_TARGETS_OF_SMAD2_OR_SMAD3
c1	0.0279035066504573	PETRETTO_CARDIAC_HYPERTROPHY
c1	0.010369463499555	PENG_RAPAMYCIN_RESPONSE_DN
c1	0.13785912848347	TIEN_INTESTINE_PROBIOTICS_2HR_DN
c1	0.0768149026964693	WONG_EMBRYONIC_STEM_CELL_CORE
c1	0.428620011965427	WEST_ADRENOCORTICAL_TUMOR_UP
c1	1.35137025784419e-05	DANG_BOUND_BY_MYC
c1	7.90594021922447e-05	ACEVEDO_LIVER_CANCER_UP
c1	0.174000066935249	KRIGE_RESPONSE_TO_TOSEDOSTAT_6HR_UP
c1	8.40482787482091e-14	MARTENS_TRETINOIN_RESPONSE_DN
c1	0.0987196737819009	YAO_TEMPORAL_RESPONSE_TO_PROGESTERONE_CLUSTER_14
c1	0.142025508739066	YAO_TEMPORAL_RESPONSE_TO_PROGESTERONE_CLUSTER_13
c1	0.0656335394396653	MITOCHONDRIAL_INNER_MEMBRANE
c1	0.575666200083287	BOYAULT_LIVER_CANCER_SUBCLASS_G3_UP
c1	0.26542806052776	ENVELOPE
c2	2.03298529529186e-06	NERVOUS_SYSTEM_DEVELOPMENT
c2	0.000393568300500636	SERVITJA_ISLET_HNF1A_TARGETS_DN
c2	0.00210219760908139	HSIAO_LIVER_SPECIFIC_GENES
c2	8.20018015266843e-64	BENPORATH_EED_TARGETS
c2	0.634799745960806	SUGAR_BINDING
c2	1.75843130855893e-19	MEMBRANE
c2	0.78641205575725	TARTE_PLASMA_CELL_VS_PLASMABLAST_UP
c2	3.98327155835749e-05	CYTOKINE_ACTIVITY
c2	4.5184596659853e-82	MARTENS_TRETINOIN_RESPONSE_UP
c2	4.96589654878626e-15	G_PROTEIN_COUPLED_RECEPTOR_ACTIVITY
c2	0.789656025853431	VOLTAGE_GATED_POTASSIUM_CHANNEL_COMPLEX
c2	9.82728405540278e-07	MCLACHLAN_DENTAL_CARIES_UP
c2	1.88118141323445e-07	G_PROTEIN_COUPLED_RECEPTOR_BINDING
c2	0.00867328849804973	VOLTAGE_GATED_CHANNEL_ACTIVITY
c2	0.0025101829453882	MIKKELSEN_IPS_ICP_WITH_H3K27ME3
c2	3.61040752564377e-11	DEFENSE_RESPONSE
c2	6.80361676654313e-05	ROLEF_GLIS3_TARGETS
c2	0.000137654737167348	LIAN_LIPA_TARGETS_6M
c2	0.00381567250766416	MONOVALENT_INORGANIC_CATION_TRANSPORT
c2	0.12282326124713	DIGESTION
c2	5.89589013480444e-46	ZWANG_TRANSIENTLY_UP_BY_2ND_EGF_PULSE_ONLY
c2	1.69447799171757e-07	CHEMOKINE_RECEPTOR_BINDING
c2	6.34096428909995e-19	MEISSNER_NPC_HCP_WITH_H3K4ME2
c2	0.606449373402858	ALK_DN.V1_UP
c2	0.333864766952784	ANION_TRANSMEMBRANE_TRANSPORTER_ACTIVITY
c2	5.73006215183389e-08	GATED_CHANNEL_ACTIVITY
c2	1.62943669098052e-48	MEISSNER_BRAIN_HCP_WITH_H3K27ME3
c2	0.241208956722623	HOELZEL_NF1_TARGETS_DN
c2	0.0127523323346506	LIGAND_GATED_CHANNEL_ACTIVITY
c2	9.06516496755058e-06	ION_TRANSPORT
c2	8.53688641111333e-28	INTEGRAL_TO_MEMBRANE
c2	0.00282862816838418	LIEN_BREAST_CARCINOMA_METAPLASTIC_VS_DUCTAL_DN
c2	0.00094194909691142	OHGUCHI_LIVER_HNF4A_TARGETS_DN
c2	4.65607955913804e-09	CATION_CHANNEL_ACTIVITY
c2	2.8860535980388e-07	CATION_HOMEOSTASIS
c2	5.95803220769164e-06	SMID_BREAST_CANCER_NORMAL_LIKE_UP
c2	0.695342929653099	ROY_WOUND_BLOOD_VESSEL_DN
c2	0.273651256177342	MEISSNER_ES_ICP_WITH_H3K4ME3_AND_H3K27ME3
c2	8.84990182285163e-07	KRAS.LUNG.BREAST_UP.V1_UP
c2	0.726744365671855	ZHOU_PANCREATIC_EXOCRINE_PROGENITOR
c2	0.000428541919867092	POTASSIUM_ION_TRANSPORT
c2	0.00127698930726946	RECEPTOR_BINDING
c2	0.00116774625584196	TISSUE_DEVELOPMENT
c2	0.763615854954751	LIU_CDX2_TARGETS_DN
c2	1.00334670863974e-05	KRAS.300_UP.V1_DN
c2	3.68078704660577e-40	PLASMA_MEMBRANE_PART
c2	9.55535945161338e-22	MEMBRANE_PART
c2	0.16359770738634	KRAS.AMP.LUNG_UP.V1_DN
c2	1.96319580498763e-12	BEHAVIOR
c2	1.51865168069785e-05	VECCHI_GASTRIC_CANCER_EARLY_DN
c2	0.064344985938829	SCHAEFFER_PROSTATE_DEVELOPMENT_48HR_UP
c2	0.000224040388740745	METAL_ION_TRANSPORT
c2	1.20698760458504e-12	MIKKELSEN_MEF_LCP_WITH_H3K27ME3
c2	0.0785270563807025	MCGARVEY_SILENCED_BY_METHYLATION_IN_COLON_CANCER
c2	0.128823393226839	DEFENSE_RESPONSE_TO_BACTERIUM
c2	0.00104809517213953	HOMEOSTATIC_PROCESS
c2	6.91172657862286e-08	KRAS.LUNG_UP.V1_DN
c2	0.0893800411566504	VART_KSHV_INFECTION_ANGIOGENIC_MARKERS_UP
c2	5.4640114874613e-05	BRCA1_DN.V1_UP
c2	0.0465832106016502	DELYS_THYROID_CANCER_DN
c2	2.54161603417524e-43	KONDO_PROSTATE_CANCER_WITH_H3K27ME3
c2	0.0010633486661249	VILIMAS_NOTCH1_TARGETS_DN
c2	3.80088778289094e-63	MEISSNER_NPC_HCP_WITH_H3K4ME2_AND_H3K27ME3
c2	0.0145934801995344	NOTCH_DN.V1_DN
c2	1.1769071524774e-06	MCLACHLAN_DENTAL_CARIES_DN
c2	0.0750862347737777	PATTERN_RECOGNITION_RECEPTOR_ACTIVITY
c2	1.66939609924581e-13	ACEVEDO_METHYLATED_IN_LIVER_CANCER_DN
c2	8.37495456176094e-12	SHEN_SMARCA2_TARGETS_DN
c2	0.000355537666921815	MIKKELSEN_ES_LCP_WITH_H3K27ME3
c2	0.0207796603548539	RESPONSE_TO_BACTERIUM
c2	7.12777561720243e-28	INTRINSIC_TO_MEMBRANE
c2	0.000328842441701147	NEUROPEPTIDE_BINDING
c2	0.159999500571852	CELL_SURFACE
c2	2.29706845496524e-08	SUBSTRATE_SPECIFIC_TRANSPORTER_ACTIVITY
c2	0.436124170223318	PRC1_BMI_UP.V1_UP
c2	0.0183319544890689	VOLTAGE_GATED_CATION_CHANNEL_ACTIVITY
c2	4.69375222771786e-12	SABATES_COLORECTAL_ADENOMA_DN
c2	0.0772644393098932	POTASSIUM_CHANNEL_ACTIVITY
c2	1.31397053970152e-21	NEUROLOGICAL_SYSTEM_PROCESS
c2	0.0177382818265815	CAR_HPX
c2	2.76759453671175e-15	KRAS.600.LUNG.BREAST_UP.V1_UP
c2	3.28754612196074e-07	MIKKELSEN_ES_HCP_WITH_H3K27ME3
c2	2.16515069348276e-07	MULTI_ORGANISM_PROCESS
c2	1.85092687705547e-18	MEISSNER_NPC_HCP_WITH_H3K27ME3
c2	0.0912567715635837	MIKKELSEN_ES_HCP_WITH_H3_UNMETHYLATED
c2	0.102035829768529	ONDER_CDH1_TARGETS_3_DN
c2	0.52806794468084	REGULATION_OF_DEFENSE_RESPONSE
c2	0.0271536679180336	AMINE_RECEPTOR_ACTIVITY
c2	0.000637735029981384	KRAS.PROSTATE_UP.V1_DN
c2	0.828504177461785	HUMORAL_IMMUNE_RESPONSE
c2	2.80213715820953e-100	BENPORATH_SUZ12_TARGETS
c2	1.14247006002584e-14	KRAS.600_UP.V1_UP
c2	5.21992714109982e-09	KRAS.BREAST_UP.V1_UP
c2	0.0110234893364495	INFLAMMATORY_RESPONSE
c2	0.00274497630317244	REGULATION_OF_BIOLOGICAL_QUALITY
c2	4.38857109404577e-13	SYSTEM_DEVELOPMENT
c2	2.1137707526206e-06	NEUROTRANSMITTER_RECEPTOR_ACTIVITY
c2	3.12480105822351e-08	SUBSTRATE_SPECIFIC_TRANSMEMBRANE_TRANSPORTER_ACTIVITY
c2	4.527223951009e-05	MEISSNER_BRAIN_HCP_WITH_H3K4ME2_AND_H3K27ME3
c2	2.29552268620603e-07	JAATINEN_HEMATOPOIETIC_STEM_CELL_DN
c2	2.31893140716571e-19	MIKKELSEN_MEF_ICP_WITH_H3K27ME3
c2	0.060205905782557	REPRODUCTION
c2	0.0327308023772491	EXCRETION
c2	1.14679559138557e-12	TRANSMISSION_OF_NERVE_IMPULSE
c2	1.11086784543049e-11	RHODOPSIN_LIKE_RECEPTOR_ACTIVITY
c2	1.19439088274871e-06	KRAS.LUNG_UP.V1_UP
c2	1.80165511419453e-34	YOSHIMURA_MAPK8_TARGETS_UP
c2	3.18120505755172e-06	KRAS.300_UP.V1_UP
c2	0.0792520185214517	ATF2_UP.V1_UP
c2	0.455834398160461	LIN_SILENCED_BY_TUMOR_MICROENVIRONMENT
c2	0.0777567802415514	ATF2_S_UP.V1_UP
c2	7.5187805434315e-75	MIKKELSEN_NPC_HCP_WITH_H3K27ME3
c2	6.82372980997176e-39	MEISSNER_BRAIN_HCP_WITH_H3K4ME3_AND_H3K27ME3
c2	0.00786055904958348	SERVITJA_LIVER_HNF1A_TARGETS_DN
c2	1.17349931486812e-37	INTEGRAL_TO_PLASMA_MEMBRANE
c2	0.00183683825136623	LIAN_LIPA_TARGETS_3M
c2	9.12726725438993e-06	MARTORIATI_MDM4_TARGETS_NEUROEPITHELIUM_DN
c2	1.16792104325914e-15	MIKKELSEN_NPC_HCP_WITH_H3K4ME3_AND_H3K27ME3
c2	4.10157753077576e-06	IMMUNE_RESPONSE
c2	4.95166578182265e-07	CHEMOKINE_ACTIVITY
c2	0.000783763104074544	NEUROPEPTIDE_RECEPTOR_ACTIVITY
c2	0.000801240422284526	SABATES_COLORECTAL_ADENOMA_UP
c2	6.49072706309272e-12	EXTRACELLULAR_REGION
c2	8.68271320417855e-08	HATADA_METHYLATED_IN_LUNG_CANCER_UP
c2	1.23759581501532e-07	ION_HOMEOSTASIS
c2	2.23039448740154e-09	MIKKELSEN_IPS_WITH_HCP_H3K27ME3
c2	3.02617370519562e-11	KRAS.600.LUNG.BREAST_UP.V1_DN
c2	0.328209684393519	PRC1_BMI_UP.V1_DN
c2	0.574228994245406	VERHAAK_AML_WITH_NPM1_MUTATED_DN
c2	2.49131620493735e-05	IL21_UP.V1_DN
c2	0.000786968418828294	IMMUNE_SYSTEM_PROCESS
c2	1.18267453402828e-09	MIKKELSEN_MEF_HCP_WITH_H3_UNMETHYLATED
c2	2.86486100907817e-09	PEPTIDE_RECEPTOR_ACTIVITY
c2	8.95821345845181e-07	CAGNWMCNNNGAC_UNKNOWN
c2	6.08928331086826e-81	BENPORATH_PRC2_TARGETS
c2	4.26680091874618e-15	ONDER_CDH1_TARGETS_2_DN
c2	3.33271312047325e-06	NEUROTRANSMITTER_BINDING
c2	0.00383785802278567	TAKEDA_TARGETS_OF_NUP98_HOXA9_FUSION_8D_DN
c2	7.35418843721987e-08	MEISSNER_NPC_HCP_WITH_H3K4ME3_AND_H3K27ME3
c2	5.87808337923282e-06	SENSORY_PERCEPTION
c2	5.07475571810922e-05	KRAS.BREAST_UP.V1_DN
c2	0.928723348723175	COLDREN_GEFITINIB_RESISTANCE_DN
c2	0.305661946652142	PEPTIDE_BINDING
c2	2.00002805933458e-08	MIKKELSEN_MCV6_ICP_WITH_H3K27ME3
c2	8.70616549462123e-08	P53_DN.V2_UP
c2	0.0367389211829321	MOHANKUMAR_TLX1_TARGETS_DN
c2	1.5659072250494e-69	MIKKELSEN_MCV6_HCP_WITH_H3K27ME3
c2	7.45530411268305e-25	MEISSNER_NPC_HCP_WITH_H3_UNMETHYLATED
c2	8.04890638397243e-06	TAKEDA_TARGETS_OF_NUP98_HOXA9_FUSION_10D_DN
c2	3.8459594189656e-19	TRANSMEMBRANE_RECEPTOR_ACTIVITY
c2	1.08878728684067e-11	KRAS.600_UP.V1_DN
c2	3.18929107630994e-06	MIKKELSEN_IPS_ICP_WITH_H3K4ME3_AND_H327ME3
c2	0.00054844769695894	SCHLESINGER_METHYLATED_DE_NOVO_IN_CANCER
c2	0.0199470845371737	RESPONSE_TO_OTHER_ORGANISM
c2	0.0128412182435525	CTIP_DN.V1_UP
c2	1.03968544038525e-106	BENPORATH_ES_WITH_H3K27ME3
c2	0.000122370044488991	KRAS.AMP.LUNG_UP.V1_UP
c2	0.00101398547193314	CATION_TRANSPORT
c2	0.13058401809076	ZHOU_PANCREATIC_ENDOCRINE_PROGENITOR
c2	0.741331598672223	ATM_DN.V1_UP
c2	8.90425468582454e-13	SUBSTRATE_SPECIFIC_CHANNEL_ACTIVITY
c2	7.41098765263943e-07	METAL_ION_TRANSMEMBRANE_TRANSPORTER_ACTIVITY
c2	0.000899767008722534	WNT_UP.V1_UP
c2	5.16950887271363e-07	CATION_TRANSMEMBRANE_TRANSPORTER_ACTIVITY
c2	1.51038934848465e-13	JAEGER_METASTASIS_DN
c2	8.64931479724127e-06	MIKKELSEN_IPS_HCP_WITH_H3_UNMETHYLATED
c2	8.49555022475157e-06	MIKKELSEN_MCV6_LCP_WITH_H3K27ME3
c2	0.171752830480056	SCHAEFFER_PROSTATE_DEVELOPMENT_48HR_DN
c2	0.0126714550548973	KUROZUMI_RESPONSE_TO_ONCOCYTIC_VIRUS_AND_CYCLIC_RGD
c2	0.0549561330727878	CAR_IGFBP1
c2	0.0010271224525328	SCHLESINGER_H3K27ME3_IN_NORMAL_AND_METHYLATED_IN_CANCER
c2	6.42963522217211e-11	ION_TRANSMEMBRANE_TRANSPORTER_ACTIVITY
c2	0.000359015968455764	REPRODUCTIVE_PROCESS
c2	0.000863947912190946	RORIE_TARGETS_OF_EWSR1_FLI1_FUSION_DN
c2	9.33906096500947e-11	MIKKELSEN_ES_ICP_WITH_H3K4ME3_AND_H3K27ME3
c2	5.50694961045284e-05	NFE2L2.V2
c2	0.220834618407833	PRC2_SUZ12_UP.V1_UP
c2	0.00011000004714442	ORGAN_DEVELOPMENT
c2	6.98250345474968e-20	RECEPTOR_ACTIVITY
c2	0.0969489951143647	SU_KIDNEY
c2	4.16308477102891e-21	SYSTEM_PROCESS
c2	0.207841000024784	KRAS.PROSTATE_UP.V1_UP
c2	5.2643760102619e-06	CELLULAR_HOMEOSTASIS
c2	0.0127744508259027	IL21_UP.V1_UP
c2	5.1185963190199e-13	JAK2_DN.V1_UP
c2	0.000388817425882072	ACEVEDO_LIVER_CANCER_WITH_H3K27ME3_UP
c2	2.3515381962651e-07	FOSTER_KDM1A_TARGETS_UP
c2	1.64774192807551e-40	PLASMA_MEMBRANE
c2	0.66266806003354	SATO_SILENCED_BY_METHYLATION_IN_PANCREATIC_CANCER_1
c2	0.105054673939481	GLUTAMATE_RECEPTOR_ACTIVITY
c2	0.000537658689371234	GAURNIER_PSMD4_TARGETS
c2	1.10568391025733e-08	TRANSMEMBRANE_TRANSPORTER_ACTIVITY
c2	0.48127233337977	DETECTION_OF_STIMULUS
c2	6.01189129831888e-06	RICKMAN_HEAD_AND_NECK_CANCER_D
c2	3.72358476047326e-09	RICKMAN_HEAD_AND_NECK_CANCER_E
c2	5.69181337557533e-07	RICKMAN_HEAD_AND_NECK_CANCER_A
c2	0.000247457286469344	RICKMAN_HEAD_AND_NECK_CANCER_C
c2	7.16679400391703e-38	INTRINSIC_TO_PLASMA_MEMBRANE
c2	1.17957169557734e-06	CHEMICAL_HOMEOSTASIS
c2	0.00254347252769274	RELA_DN.V1_DN
c2	0.495154990868237	PTEN_DN.V1_UP
c2	5.4062781380922e-06	KRAS.KIDNEY_UP.V1_DN
c2	2.55409377491287e-11	ION_CHANNEL_ACTIVITY
c2	0.815546686796006	PID_CONE_PATHWAY
c2	1.32494047894966e-144	MIKKELSEN_MEF_HCP_WITH_H3K27ME3
c2	2.3222008463414e-05	OXYGEN_BINDING
c2	0.0177560125953225	KUROZUMI_RESPONSE_TO_ONCOCYTIC_VIRUS
c2	1.72580261589208e-06	EXTRACELLULAR_SPACE
c2	0.000502655674344949	RESPONSE_TO_WOUNDING
c2	3.442490037772e-05	EXTRACELLULAR_REGION_PART
c2	1.3281376333623e-07	LOCOMOTORY_BEHAVIOR
c2	7.43254971593882e-07	CELLULAR_CATION_HOMEOSTASIS
c2	0.032665531255778	ALK_DN.V1_DN
c2	0.175532130155558	KRAS.50_UP.V1_DN
c2	0.189429910880461	VOLTAGE_GATED_POTASSIUM_CHANNEL_ACTIVITY
c2	0.484621481986185	WALLACE_PROSTATE_CANCER_RACE_UP
c2	4.03092603789052e-06	KRAS.LUNG.BREAST_UP.V1_DN
c2	2.93180280000971e-11	MULTICELLULAR_ORGANISMAL_DEVELOPMENT
c2	0.714483387904853	BOQUEST_STEM_CELL_DN
c2	0.00111698067348219	ATM_DN.V1_DN
c2	3.56177270620502e-05	KRAS.KIDNEY_UP.V1_UP
c2	0.345518656746851	CROMER_TUMORIGENESIS_DN
c2	5.66721203980026e-05	PTEN_DN.V1_DN
c3	1.89107426616086e-09	NUCLEAR_LUMEN
c3	0.0309275541124944	GINESTIER_BREAST_CANCER_ZNF217_AMPLIFIED_DN
c3	0.00344742473175471	ZHANG_TLX_TARGETS_DN
c3	0.000158488152676138	TTCYRGAA_UNKNOWN
c3	0.0956344368828155	MITOCHONDRIAL_ENVELOPE
c3	7.37714980430433e-08	SCHLOSSER_SERUM_RESPONSE_DN
c3	0.0381995631490051	HUMMERICH_SKIN_CANCER_PROGRESSION_DN
c3	1.29418561202669e-06	MITOCHONDRIAL_PART
c3	1.10659865590266e-21	PILON_KLF1_TARGETS_DN
c3	0.305522619168702	FLECHNER_BIOPSY_KIDNEY_TRANSPLANT_REJECTED_VS_OK_DN
c3	5.15166769016026e-05	TMTCGCGANR_UNKNOWN
c3	3.56081714400288e-06	CAIRO_HEPATOBLASTOMA_CLASSES_UP
c3	0.0763427700264141	ONKEN_UVEAL_MELANOMA_DN
c3	0.000109083358575575	TIEN_INTESTINE_PROBIOTICS_24HR_UP
c3	0.000390528700165023	YGCGYRCGC_UNKNOWN
c3	0.379531778261194	TTGGGAG,MIR-150
c3	0.293145667268444	BROWNE_HCMV_INFECTION_20HR_UP
c3	0.148029747086511	AMIT_EGF_RESPONSE_40_MCF10A
c3	3.27033315882869e-05	MARTINEZ_TP53_TARGETS_UP
c3	0.98812850210294	ATGCTGG,MIR-338
c3	0.000140415685601314	BASSO_B_LYMPHOCYTE_NETWORK
c3	0.0475464480882398	TIEN_INTESTINE_PROBIOTICS_6HR_UP
c3	0.0224105653727156	DAIRKEE_TERT_TARGETS_UP
c3	0.474300212981538	KARLSSON_TGFB1_TARGETS_DN
c3	0.175598373503293	PROTEIN_MODIFICATION_PROCESS
c3	0.115067804620955	LUI_THYROID_CANCER_PAX8_PPARG_DN
c3	0.53564187747507	HE_PTEN_TARGETS_UP
c3	3.88516820453401e-17	NUCLEAR_PART
c3	0.109333787458024	PASINI_SUZ12_TARGETS_DN
c3	0.478859361392758	SPLICEOSOME
c3	1.23504896377381e-05	AACYNNNNTTCCS_UNKNOWN
c3	0.0125132347883512	CCAWYNNGAAR_UNKNOWN
c3	0.476628327584543	JOHNSTONE_PARVB_TARGETS_2_UP
c3	3.11946361719573e-09	JIANG_HYPOXIA_NORMAL
c3	0.835116087635859	SENESE_HDAC1_TARGETS_UP
c3	0.00138497148704495	DOUGLAS_BMI1_TARGETS_DN
c3	1.56732529814644e-15	GARY_CD5_TARGETS_DN
c3	5.03588484439461e-09	RODRIGUES_THYROID_CARCINOMA_POORLY_DIFFERENTIATED_UP
c3	8.13079278817334e-14	MEMBRANE_ENCLOSED_LUMEN
c3	0.0465690012287355	MARTINEZ_RB1_TARGETS_UP
c3	0.217480247002399	ENDOPLASMIC_RETICULUM_PART
c3	2.06881707510885e-06	PODAR_RESPONSE_TO_ADAPHOSTIN_UP
c3	0.272270523811577	GILMORE_CORE_NFKB_PATHWAY
c3	0.528119121960051	MIPS_26S_PROTEASOME
c3	2.09901598158429e-08	EBAUER_TARGETS_OF_PAX3_FOXO1_FUSION_UP
c3	0.000136913175785862	REGULATION_OF_METABOLIC_PROCESS
c3	0.0983472296524819	STK33_SKM_UP
c3	1.29937722103451e-14	SPIELMAN_LYMPHOBLAST_EUROPEAN_VS_ASIAN_DN
c3	0.0993917202265372	TRANSCRIPTION_FACTOR_COMPLEX
c3	2.79917748984618e-12	HSIAO_HOUSEKEEPING_GENES
c3	0.00387619992728618	GAZDA_DIAMOND_BLACKFAN_ANEMIA_ERYTHROID_DN
c3	0.046941489810299	RAMALHO_STEMNESS_UP
c3	9.63086947485476e-12	ROME_INSULIN_TARGETS_IN_MUSCLE_UP
c3	0.0038289783841008	FLECHNER_PBL_KIDNEY_TRANSPLANT_OK_VS_DONOR_UP
c3	2.71248330730064e-10	MOOTHA_HUMAN_MITODB_6_2002
c3	1.36030882321547e-06	OSMAN_BLADDER_CANCER_UP
c3	0.661662250328923	PID_GMCSF_PATHWAY
c3	0.161210496945629	MIPS_CHUK_NFKB2_REL_IKBKG_SPAG9_NFKB1_NFKBIE_COPB2_TNIP1_NFKBIA_RELA_TNIP2_COMPLEX
c3	8.55353333048544e-35	INTRACELLULAR_ORGANELLE_PART
c3	0.693755023329847	ALONSO_METASTASIS_UP
c3	1.13774984415506e-08	GRADE_COLON_CANCER_UP
c3	7.57190509460814e-06	ORGANELLE_ENVELOPE
c3	5.82783489779689e-08	MIPS_SPLICEOSOME
c3	0.00323516269609351	KINSEY_TARGETS_OF_EWSR1_FLII_FUSION_UP
c3	0.245591400296741	YAGI_AML_WITH_INV_16_TRANSLOCATION
c3	1.92300259040522e-07	STEIN_ESRRA_TARGETS
c3	1.85202756093015e-13	MOOTHA_PGC
c3	2.2457734923776e-07	NUCLEOPLASM
c3	3.38191191364214e-30	MARSON_BOUND_BY_FOXP3_UNSTIMULATED
c3	1.56827661168367e-05	GGAANCGGAANY_UNKNOWN
c3	2.71833125156409e-07	SCHAEFFER_PROSTATE_DEVELOPMENT_6HR_DN
c3	0.435922303661741	SCHLOSSER_MYC_TARGETS_REPRESSED_BY_SERUM
c3	0.0020563139992661	STARK_PREFRONTAL_CORTEX_22Q11_DELETION_DN
c3	4.15296621713401e-07	ONKEN_UVEAL_MELANOMA_UP
c3	0.338550647170043	ESTABLISHMENT_OF_CELLULAR_LOCALIZATION
c3	9.28469902230452e-18	CYTOPLASMIC_PART
c3	0.00235765445847338	ACATTCC,MIR-1,MIR-206
c3	1.86976842411844e-06	MARTINEZ_RESPONSE_TO_TRABECTEDIN_DN
c3	0.016591179892337	KRIGE_RESPONSE_TO_TOSEDOSTAT_6HR_DN
c3	0.000102334145401348	INTRACELLULAR_TRANSPORT
c3	0.000760510720057952	SENESE_HDAC3_TARGETS_UP
c3	0.00088046195348602	KIM_WT1_TARGETS_DN
c3	1.50122321839731e-06	CHEN_HOXA5_TARGETS_9HR_UP
c3	0.144263626867815	YOSHIMURA_MAPK8_TARGETS_DN
c3	5.89428216258448e-07	INTRACELLULAR_NON_MEMBRANE_BOUND_ORGANELLE
c3	0.00010424192222426	CGGAARNGGCNG_UNKNOWN
c3	2.03105921512406e-32	GRAESSMANN_APOPTOSIS_BY_DOXORUBICIN_DN
c3	0.565052475249651	TOYOTA_TARGETS_OF_MIR34B_AND_MIR34C
c3	1.92090791217446e-23	ACEVEDO_LIVER_TUMOR_VS_NORMAL_ADJACENT_TISSUE_UP
c3	5.06556159435648e-07	CAMP_UP.V1_UP
c3	0.354783027745071	MUSCLE_DEVELOPMENT
c3	0.00238964204985365	CHASSOT_SKIN_WOUND
c3	0.0337831379766358	KARLSSON_TGFB1_TARGETS_UP
c3	0.408069316980175	ACCAAAG,MIR-9
c3	4.96743333749417e-06	MARSON_BOUND_BY_E2F4_UNSTIMULATED
c3	0.0121533372117223	LINSLEY_MIR16_TARGETS
c3	5.83417296673125e-05	STK33_UP
c3	0.0984403635577425	GENTILE_UV_HIGH_DOSE_DN
c3	2.70494025590897e-14	NUCLEOBASENUCLEOSIDENUCLEOTIDE_AND_NUCLEIC_ACID_METABOLIC_PROCESS
c3	0.00393769176957956	KIM_WT1_TARGETS_8HR_UP
c3	5.37941867591394e-05	TCCCRNNRTGC_UNKNOWN
c3	0.186173249382376	BASAKI_YBX1_TARGETS_DN
c3	1.30781615624033e-11	MILI_PSEUDOPODIA_HAPTOTAXIS_UP
c3	5.89428216258448e-07	NON_MEMBRANE_BOUND_ORGANELLE
c3	1.92483900283209e-05	TRANSCRIPTION
c3	1.9822967703747e-18	ACTAYRNNNCCCR_UNKNOWN
c3	1.03859613906119e-20	CYTOPLASM
c3	0.0166840012273793	MIPS_RIBOSOME_CYTOPLASMIC
c3	0.00301223310398269	THUM_SYSTOLIC_HEART_FAILURE_DN
c3	0.0075066990684301	JOHNSTONE_PARVB_TARGETS_2_DN
c3	6.43171637167546e-06	GOBERT_OLIGODENDROCYTE_DIFFERENTIATION_DN
c3	7.13338998682899e-10	SPIELMAN_LYMPHOBLAST_EUROPEAN_VS_ASIAN_UP
c3	4.62642820679543e-07	GRAESSMANN_APOPTOSIS_BY_DOXORUBICIN_UP
c3	0.00261374076073815	BERENJENO_TRANSFORMED_BY_RHOA_UP
c3	0.00428867234453307	MIKKELSEN_NPC_ICP_WITH_H3K4ME3
c3	0.0013865873904907	PENG_LEUCINE_DEPRIVATION_DN
c3	3.01878858471401e-26	NUCLEUS
c3	0.145318786938288	BIOPOLYMER_MODIFICATION
c3	0.00334738226318978	NUYTTEN_EZH2_TARGETS_DN
c3	5.25487241355411e-07	KRIGE_RESPONSE_TO_TOSEDOSTAT_24HR_DN
c3	4.60348305864837e-24	WAKABAYASHI_ADIPOGENESIS_PPARG_RXRA_BOUND_8D
c3	1.19464612459917e-07	HAMAI_APOPTOSIS_VIA_TRAIL_UP
c3	6.44679769439991e-07	KIM_BIPOLAR_DISORDER_OLIGODENDROCYTE_DENSITY_CORR_UP
c3	0.00912105464021682	REGULATION_OF_TRANSCRIPTION
c3	0.683593311591036	JOHNSTONE_PARVB_TARGETS_3_UP
c3	8.9174286405513e-32	DIAZ_CHRONIC_MEYLOGENOUS_LEUKEMIA_UP
c3	1.10818046443367e-07	SARCOMERE
c3	8.58438240376541e-06	PENG_GLUTAMINE_DEPRIVATION_DN
c3	0.620514593652931	BROWNE_HCMV_INFECTION_16HR_UP
c3	0.05543393569455	HEDENFALK_BREAST_CANCER_BRCA1_VS_BRCA2
c3	0.419471360949562	STRUCTURAL_CONSTITUENT_OF_RIBOSOME
c3	6.63489784594082e-05	PICCALUGA_ANGIOIMMUNOBLASTIC_LYMPHOMA_DN
c3	0.00296774090581846	MARTORIATI_MDM4_TARGETS_FETAL_LIVER_DN
c3	0.964051891358606	GARGALOVIC_RESPONSE_TO_OXIDIZED_PHOSPHOLIPIDS_RED_UP
c3	0.0247923470851352	NUCLEAR_ENVELOPE_ENDOPLASMIC_RETICULUM_NETWORK
c3	0.445292040864305	KRIEG_KDM3A_TARGETS_NOT_HYPOXIA
c3	8.33687575049119e-12	PROTEIN_COMPLEX
c3	0.0585275997957056	SMITH_TERT_TARGETS_UP
c3	6.47657349978074e-11	LEE_BMP2_TARGETS_DN
c3	0.253109546343623	PID_ERBB2ERBB3PATHWAY
c3	6.23167323926758e-07	CHANG_CORE_SERUM_RESPONSE_DN
c3	0.0825798753839003	WANG_CISPLATIN_RESPONSE_AND_XPC_DN
c3	0.0467520717235264	ACEVEDO_NORMAL_TISSUE_ADJACENT_TO_LIVER_TUMOR_DN
c3	0.96577744118861	PID_PI3KCIAKTPATHWAY
c3	3.42763305958443e-15	GRAESSMANN_RESPONSE_TO_MC_AND_DOXORUBICIN_DN
c3	1.21812945279929e-08	ORGANELLE_MEMBRANE
c3	0.0554915625470716	ATCMNTCCGY_UNKNOWN
c3	0.00116114307898818	CASORELLI_ACUTE_PROMYELOCYTIC_LEUKEMIA_DN
c3	5.41238227519486e-13	TGCGCANK_UNKNOWN
c3	0.094387713700642	PACHER_TARGETS_OF_IGF1_AND_IGF2_UP
c3	0.0863892338288176	STANHILL_HRAS_TRANSFROMATION_UP
c3	8.63479653925188e-22	BLUM_RESPONSE_TO_SALIRASIB_UP
c3	0.617549196147501	CTTTGTA,MIR-524
c3	0.00798562339244433	REN_ALVEOLAR_RHABDOMYOSARCOMA_UP
c3	0.371603673667313	PID_HDAC_CLASSI_PATHWAY
c3	1.06167547698795e-07	FLECHNER_BIOPSY_KIDNEY_TRANSPLANT_OK_VS_DONOR_UP
c3	0.00468052599521088	LEI_MYB_TARGETS
c3	1.21858018805286e-34	ORGANELLE_PART
c3	0.149692298720074	TIEN_INTESTINE_PROBIOTICS_2HR_UP
c3	5.52683446517869e-18	BIOPOLYMER_METABOLIC_PROCESS
c3	5.3027666538601e-05	REGULATION_OF_CELLULAR_METABOLIC_PROCESS
c3	0.116942397352218	GARGALOVIC_RESPONSE_TO_OXIDIZED_PHOSPHOLIPIDS_BLUE_UP
c3	1.45614125170048e-11	BLALOCK_ALZHEIMERS_DISEASE_UP
c3	7.11142130075637e-05	AMUNDSON_RESPONSE_TO_ARSENITE
c3	0.015173009216622	SHEPARD_CRUSH_AND_BURN_MUTANT_UP
c3	0.0185974532374973	PID_ERBB1_DOWNSTREAM_PATHWAY
c3	4.14729252426651e-11	KIM_ALL_DISORDERS_OLIGODENDROCYTE_NUMBER_CORR_UP
c3	0.267022440115471	TRANSCRIPTION_FACTOR_BINDING
c3	0.0153925715234855	DAIRKEE_CANCER_PRONE_RESPONSE_BPA
c3	1.16368617150509e-12	MILI_PSEUDOPODIA_HAPTOTAXIS_DN
c3	2.85860821883261e-19	NOUZOVA_TRETINOIN_AND_H4_ACETYLATION
c3	0.00067712465159599	CELLULAR_PROTEIN_METABOLIC_PROCESS
c3	8.07433981416593e-07	LOPEZ_MBD_TARGETS
c3	1.52533015959454e-12	SHEN_SMARCA2_TARGETS_UP
c3	1.79586462351582e-13	LASTOWSKA_NEUROBLASTOMA_COPY_NUMBER_DN
c3	0.00247559270073505	DUTERTRE_ESTRADIOL_RESPONSE_24HR_DN
c3	0.00302395017110545	RICKMAN_METASTASIS_UP
c3	0.121185465230665	NEGATIVE_REGULATION_OF_CELLULAR_PROCESS
c3	0.0411969130378702	SANSOM_APC_MYC_TARGETS
c3	0.000590610725944344	RIBONUCLEOPROTEIN_COMPLEX
c3	0.0961058266331	MIPS_DA_COMPLEX
c3	0.0294730136355602	MARTENS_BOUND_BY_PML_RARA_FUSION
c3	0.0614316573632332	GALINDO_IMMUNE_RESPONSE_TO_ENTEROTOXIN
c3	6.9975771901782e-12	KRIGE_RESPONSE_TO_TOSEDOSTAT_24HR_UP
c3	9.14988360381924e-08	NUYTTEN_EZH2_TARGETS_UP
c3	0.94261000157199	THUM_SYSTOLIC_HEART_FAILURE_UP
c3	3.63079255167748e-06	ENK_UV_RESPONSE_KERATINOCYTE_DN
c3	0.00361520817295262	PELLICCIOTTA_HDAC_IN_ANTIGEN_PRESENTATION_UP
c3	0.395772079160863	CYTOSKELETAL_PART
c3	4.75039300694571e-32	BENPORATH_MYC_MAX_TARGETS
c3	2.54171386497816e-08	NUYTTEN_NIPP1_TARGETS_UP
c3	0.330863592507859	LIU_SOX4_TARGETS_DN
c3	0.734685591966822	BOCHKIS_FOXA2_TARGETS
c3	2.3194468651946e-20	MARSON_BOUND_BY_FOXP3_STIMULATED
c3	1.8988524653085e-14	JOHNSTONE_PARVB_TARGETS_3_DN
c3	0.00133391836809136	REGULATION_OF_NUCLEOBASENUCLEOSIDENUCLEOTIDE_AND_NUCLEIC_ACID_METABOLIC_PROCESS
c3	0.00643747241004276	SOTIRIOU_BREAST_CANCER_GRADE_1_VS_3_DN
c3	0.00234315128319206	PROTEIN_METABOLIC_PROCESS
c3	0.000659225843732474	DIRMEIER_LMP1_RESPONSE_EARLY
c3	0.527546942008829	SUNG_METASTASIS_STROMA_UP
c3	0.97392762146925	MITOCHONDRIAL_MEMBRANE
c3	5.80636679231668e-07	WANG_LMO4_TARGETS_DN
c3	0.000149443208285665	CONTRACTILE_FIBER_PART
c3	1.60916641112636e-24	BENPORATH_SOX2_TARGETS
c3	0.686097067800823	NEGATIVE_REGULATION_OF_BIOLOGICAL_PROCESS
c3	0.0340494794438244	WANG_NFKB_TARGETS
c3	0.0443965399600938	DACOSTA_UV_RESPONSE_VIA_ERCC3_COMMON_DN
c3	0.000470067361419762	DAIRKEE_CANCER_PRONE_RESPONSE_BPA_E2
c3	0.00221579432384842	DACOSTA_UV_RESPONSE_VIA_ERCC3_UP
c3	0.281237732657785	KCCGNSWTTT_UNKNOWN
c3	0.168758941402346	LU_AGING_BRAIN_UP
c3	0.305091814092502	TONKS_TARGETS_OF_RUNX1_RUNX1T1_FUSION_MONOCYTE_UP
c3	6.21219609800061e-08	EBAUER_MYOGENIC_TARGETS_OF_PAX3_FOXO1_FUSION
c3	0.00277299612221335	FORTSCHEGGER_PHF8_TARGETS_DN
c3	0.000284507776448403	WANG_TUMOR_INVASIVENESS_UP
c3	0.0691357837277689	OUILLETTE_CLL_13Q14_DELETION_UP
c3	0.00140951422256347	NIKOLSKY_BREAST_CANCER_19Q13.1_AMPLICON
c3	0.521965490479375	GEORGES_TARGETS_OF_MIR192_AND_MIR215
c3	1.02333269466142e-12	MITOCHONDRION
c3	0.0118822490031729	ZHANG_TLX_TARGETS_36HR_UP
c3	0.0727198721763091	GGAMTNNNNNTCCY_UNKNOWN
c3	1.80914827423133e-05	STEIN_ESRRA_TARGETS_UP
c3	0.042749372299871	ENDOPLASMIC_RETICULUM_MEMBRANE
c3	0.281840487012035	GRUETZMANN_PANCREATIC_CANCER_UP
c3	0.345324932773433	PUIFFE_INVASION_INHIBITED_BY_ASCITES_DN
c3	0.994060698114676	RASHI_RESPONSE_TO_IONIZING_RADIATION_1
c3	0.708978316393746	RASHI_NFKB1_TARGETS
c3	7.74703594165594e-08	MOOTHA_MITOCHONDRIA
c3	0.00193968499254414	PATIL_LIVER_CANCER
c3	0.370608969786828	MARIADASON_RESPONSE_TO_CURCUMIN_SULINDAC_5
c3	6.42945386570406e-13	KOINUMA_TARGETS_OF_SMAD2_OR_SMAD3
c3	1.34342040531705e-10	PENG_RAPAMYCIN_RESPONSE_DN
c3	0.00267378285795982	REGULATION_OF_GENE_EXPRESSION
c3	0.059900171149235	AMIT_EGF_RESPONSE_40_HELA
c3	3.28739208377328e-05	CHEN_LVAD_SUPPORT_OF_FAILING_HEART_UP
c3	0.0223813788578826	BRUINS_UVC_RESPONSE_LATE
c3	0.140024504078856	WONG_EMBRYONIC_STEM_CELL_CORE
c3	0.00379590781673529	MARTINEZ_RB1_AND_TP53_TARGETS_UP
c3	0.048740826769491	LASTOWSKA_NEUROBLASTOMA_COPY_NUMBER_UP
c3	8.13079278817334e-14	ORGANELLE_LUMEN
c3	4.78383469648523e-06	KIM_ALL_DISORDERS_CALB1_CORR_UP
c3	0.50657574629073	DELACROIX_RARG_BOUND_MEF
c3	0.00167884329429193	KAAB_FAILED_HEART_ATRIUM_DN
c3	0.00117769449932549	ENDOMEMBRANE_SYSTEM
c3	0.00755495946234065	AMIT_EGF_RESPONSE_60_HELA
c3	2.74078589870572e-05	BERENJENO_TRANSFORMED_BY_RHOA_DN
c3	0.0281342337485752	WEST_ADRENOCORTICAL_TUMOR_UP
c3	0.0451115506201963	UDAYAKUMAR_MED1_TARGETS_DN
c3	6.95441532391931e-27	DANG_BOUND_BY_MYC
c3	4.76563611032485e-18	ACEVEDO_LIVER_CANCER_UP
c3	7.57172908491997e-19	KRIGE_RESPONSE_TO_TOSEDOSTAT_6HR_UP
c3	0.24047402988922	WANG_CLIM2_TARGETS_DN
c3	0.00223256910677927	MUNSHI_MULTIPLE_MYELOMA_UP
c3	0.160757315769447	BRUINS_UVC_RESPONSE_EARLY_LATE
c3	0.0705716444210188	TARTE_PLASMA_CELL_VS_PLASMABLAST_DN
c3	0.0442159745562271	WCAANNNYCAG_UNKNOWN
c3	1.38408995200043e-16	MACROMOLECULAR_COMPLEX
c3	6.54979204431491e-19	MITSIADES_RESPONSE_TO_APLIDIN_UP
c3	0.231736946741174	CYCLIN_D1_KE_.V1_UP
c3	0.305392812507522	CUI_TCF21_TARGETS_2_DN
c3	0.000504126404355607	CONTRACTILE_FIBER
c3	0.000594339083388089	NUCLEOPLASM_PART
c3	0.236177952461381	BAELDE_DIABETIC_NEPHROPATHY_DN
c3	1.71451355211909e-08	LOCKWOOD_AMPLIFIED_IN_LUNG_CANCER
c3	8.52296393985975e-16	MARTENS_TRETINOIN_RESPONSE_DN
c3	0.0361168520044664	RACTNNRTTTNC_UNKNOWN
c3	1.13179731355153e-07	CONCANNON_APOPTOSIS_BY_EPOXOMICIN_UP
c3	0.23810812425263	YAO_TEMPORAL_RESPONSE_TO_PROGESTERONE_CLUSTER_14
c3	0.150649654671451	YAO_TEMPORAL_RESPONSE_TO_PROGESTERONE_CLUSTER_11
c3	0.000109090638647249	YAO_TEMPORAL_RESPONSE_TO_PROGESTERONE_CLUSTER_13
c3	0.00179575934109326	MIPS_C_COMPLEX_SPLICEOSOME
c3	0.0938908925408853	BENPORATH_CYCLING_GENES
c3	0.168418455548905	GGGYGTGNY_UNKNOWN
c3	3.21612355201076e-07	BLALOCK_ALZHEIMERS_DISEASE_DN
c3	1.36888137913445e-08	WAKABAYASHI_ADIPOGENESIS_PPARG_BOUND_8D
c3	0.166144090102479	YRTCANNRCGC_UNKNOWN
c3	0.0782078414837549	SARTIPY_NORMAL_AT_INSULIN_RESISTANCE_UP
c3	2.53763489185011e-10	WAKABAYASHI_ADIPOGENESIS_PPARG_RXRA_BOUND_36HR
c3	0.0801757858855955	UEDA_CENTRAL_CLOCK
c3	1.57815096076044e-15	MILI_PSEUDOPODIA_CHEMOTAXIS_DN
c3	3.46672436272575e-09	DACOSTA_UV_RESPONSE_VIA_ERCC3_DN
c3	0.165844328704467	KINSEY_TARGETS_OF_EWSR1_FLII_FUSION_DN
c3	0.0243391873413252	BROWNE_HCMV_INFECTION_14HR_UP
c3	0.00125190231256625	ZWANG_TRANSIENTLY_UP_BY_1ST_EGF_PULSE_ONLY
c3	0.0128110900199806	ORGANELLE_ORGANIZATION_AND_BIOGENESIS
c3	0.0283499647674162	MITOCHONDRIAL_MATRIX
c3	3.18801522284273e-06	RICKMAN_HEAD_AND_NECK_CANCER_F
c3	0.000128756627167756	RODRIGUES_THYROID_CARCINOMA_POORLY_DIFFERENTIATED_DN
c3	0.839404440037853	MIPS_TFIID_BETA_COMPLEX
c3	0.0237389751801773	RHEIN_ALL_GLUCOCORTICOID_THERAPY_DN
c3	2.47675136830657e-06	WEI_MYCN_TARGETS_WITH_E_BOX
c3	2.02613733006608e-05	AGUIRRE_PANCREATIC_CANCER_COPY_NUMBER_DN
c3	7.27705529304892e-09	GARY_CD5_TARGETS_UP
c3	0.0283499647674162	MITOCHONDRIAL_LUMEN
c3	0.0204224696579101	ZWANG_CLASS_3_TRANSIENTLY_INDUCED_BY_EGF
c3	0.000321973570044616	MYOFIBRIL
c3	0.0844876056458485	AACWWCAANK_UNKNOWN
c3	1.6217926604785e-12	ENK_UV_RESPONSE_KERATINOCYTE_UP
c3	9.17082619789253e-07	AGUIRRE_PANCREATIC_CANCER_COPY_NUMBER_UP
c3	2.18077306097361e-23	KUNINGER_IGF1_VS_PDGFB_TARGETS_UP
c3	0.00111828973259251	CELLULAR_MACROMOLECULE_METABOLIC_PROCESS
c3	0.0205854557751162	ZHANG_TLX_TARGETS_60HR_UP
c3	0.00776280756406255	CHAUHAN_RESPONSE_TO_METHOXYESTRADIOL_DN
c3	5.78322403939895e-07	KAAB_HEART_ATRIUM_VS_VENTRICLE_DN
c3	0.000892847192287042	ACEVEDO_NORMAL_TISSUE_ADJACENT_TO_LIVER_TUMOR_UP
c3	0.00503224502892111	GKCGCNNNNNNNTGAYG_UNKNOWN
c3	0.456141506473609	BLALOCK_ALZHEIMERS_DISEASE_INCIPIENT_UP
c3	3.52151004997477e-09	TIEN_INTESTINE_PROBIOTICS_24HR_DN
c3	0.0817492347631543	TAKAO_RESPONSE_TO_UVB_RADIATION_DN
c3	3.49635208253111e-10	OSMAN_BLADDER_CANCER_DN
c3	7.57190509460814e-06	ENVELOPE
c4	3.85460800329366e-07	NUCLEAR_LUMEN
c4	2.93749949957237e-11	GINESTIER_BREAST_CANCER_ZNF217_AMPLIFIED_DN
c4	0.208977153316151	STARK_PREFRONTAL_CORTEX_22Q11_DELETION_UP
c4	0.339502683565724	SCHLOSSER_SERUM_RESPONSE_DN
c4	0.0025495855385891	CHICAS_RB1_TARGETS_SENESCENT
c4	6.76305262214285e-06	ROSTY_CERVICAL_CANCER_PROLIFERATION_CLUSTER
c4	1.10870398247199e-40	PILON_KLF1_TARGETS_DN
c4	0.717190052459521	KONG_E2F3_TARGETS
c4	0.0364565700972156	BIDUS_METASTASIS_UP
c4	0.151513611820778	TMTCGCGANR_UNKNOWN
c4	9.62135310836137e-18	CAIRO_HEPATOBLASTOMA_CLASSES_UP
c4	0.0173771566935495	TTGCACT,MIR-130A,MIR-301,MIR-130B
c4	0.00734951109233432	PHONG_TNF_RESPONSE_NOT_VIA_P38
c4	0.00695702906579243	ELVIDGE_HYPOXIA_DN
c4	1.38853957503355e-11	TIEN_INTESTINE_PROBIOTICS_24HR_UP
c4	4.43589803062428e-15	YGCGYRCGC_UNKNOWN
c4	0.00265013935760546	BROWNE_HCMV_INFECTION_20HR_UP
c4	2.80152481713073e-05	WANG_RESPONSE_TO_GSK3_INHIBITOR_SB216763_DN
c4	0.00783664732574674	DAIRKEE_TERT_TARGETS_UP
c4	0.200703785083776	HISTONE_METHYLTRANSFERASE_ACTIVITY
c4	1.56386337576224e-09	NUCLEAR_PART
c4	0.143246288151746	ZHOU_INFLAMMATORY_RESPONSE_LIVE_DN
c4	0.0110260187092541	WHITEFORD_PEDIATRIC_CANCER_MARKERS
c4	0.000186461335200758	LINDGREN_BLADDER_CANCER_CLUSTER_3_UP
c4	0.245453769006144	JIANG_HYPOXIA_NORMAL
c4	0.000363431428114122	TGCACTG,MIR-148A,MIR-152,MIR-148B
c4	1.67509721255156e-06	ATGTACA,MIR-493
c4	0.701081044229302	GARY_CD5_TARGETS_DN
c4	2.19910804249914e-12	RODRIGUES_THYROID_CARCINOMA_POORLY_DIFFERENTIATED_UP
c4	0.00287953571360942	ISHIDA_E2F_TARGETS
c4	4.65413123264002e-08	MEMBRANE_ENCLOSED_LUMEN
c4	0.400319726864962	MIPS_55S_RIBOSOME_MITOCHONDRIAL
c4	0.537905168867816	MCBRYAN_PUBERTAL_BREAST_6_7WK_UP
c4	0.0040935318438594	MARKEY_RB1_ACUTE_LOF_DN
c4	0.00296319831855933	DAZARD_UV_RESPONSE_CLUSTER_G6
c4	0.265847725789857	BIOCARTA_SKP2E2F_PATHWAY
c4	0.0377230755524968	REGULATION_OF_METABOLIC_PROCESS
c4	0.731522253721683	WALLACE_JAK2_TARGETS_UP
c4	0.0777799070215146	HSIAO_HOUSEKEEPING_GENES
c4	0.301963358133441	GAZDA_DIAMOND_BLACKFAN_ANEMIA_ERYTHROID_DN
c4	0.00257973028153615	ROME_INSULIN_TARGETS_IN_MUSCLE_UP
c4	0.246327844542073	MIPS_UTX_MLL2_3_COMPLEX
c4	0.00155450660816133	OSMAN_BLADDER_CANCER_UP
c4	0.745836192336754	JAERVINEN_AMPLIFIED_IN_LARYNGEAL_CANCER
c4	0.254608274884815	UBIQUITIN_PROTEIN_LIGASE_ACTIVITY
c4	1.01681927713849e-14	INTRACELLULAR_ORGANELLE_PART
c4	0.0584567027650637	MASSARWEH_TAMOXIFEN_RESISTANCE_UP
c4	0.279803141573944	CHANG_CORE_SERUM_RESPONSE_UP
c4	1.85771066307366e-12	GRADE_COLON_CANCER_UP
c4	0.000369896744128793	ZHANG_TLX_TARGETS_UP
c4	8.09551914779642e-36	KINSEY_TARGETS_OF_EWSR1_FLII_FUSION_UP
c4	0.0105809634382328	STEIN_ESRRA_TARGETS
c4	0.000136643452441495	MOOTHA_PGC
c4	0.000100648049289676	NUCLEOPLASM
c4	0.00138853179126575	CHANDRAN_METASTASIS_UP
c4	8.87296216504126e-06	MARSON_BOUND_BY_FOXP3_UNSTIMULATED
c4	2.02238009917839e-06	BLUM_RESPONSE_TO_SALIRASIB_DN
c4	0.0624841980467599	GGAANCGGAANY_UNKNOWN
c4	0.195630098975048	SCHAEFFER_PROSTATE_DEVELOPMENT_6HR_DN
c4	4.57765727460212e-15	STARK_PREFRONTAL_CORTEX_22Q11_DELETION_DN
c4	0.52110912399555	WHITFIELD_CELL_CYCLE_S
c4	4.50945573016134e-13	ONKEN_UVEAL_MELANOMA_UP
c4	0.000180594527622396	CYTOPLASMIC_PART
c4	0.0124209495284478	KOYAMA_SEMA3B_TARGETS_DN
c4	0.00898514235068066	MARTINEZ_RESPONSE_TO_TRABECTEDIN_DN
c4	1.24120436745411e-20	KRIGE_RESPONSE_TO_TOSEDOSTAT_6HR_DN
c4	0.0678328864837173	WAMUNYOKOLI_OVARIAN_CANCER_LMP_UP
c4	0.958405350643283	SENESE_HDAC3_TARGETS_UP
c4	0.028842984738887	GRATIAS_RETINOBLASTOMA_16Q24
c4	0.0505688227673163	CAGCAGG,MIR-370
c4	2.05933104519711e-06	KIM_WT1_TARGETS_DN
c4	0.247666478511436	SMALL_PROTEIN_CONJUGATING_ENZYME_ACTIVITY
c4	0.00250413274508204	AAAGGGA,MIR-204,MIR-211
c4	0.00269935454585938	INTRACELLULAR_NON_MEMBRANE_BOUND_ORGANELLE
c4	0.596732416263335	REN_ALVEOLAR_RHABDOMYOSARCOMA_DN
c4	0.544985417474208	FOSTER_KDM1A_TARGETS_DN
c4	0.130675900910106	FOSTER_TOLERANT_MACROPHAGE_DN
c4	4.0449392106717e-39	GRAESSMANN_APOPTOSIS_BY_DOXORUBICIN_DN
c4	8.13660712056239e-16	TOYOTA_TARGETS_OF_MIR34B_AND_MIR34C
c4	1.28444309317204e-14	ACEVEDO_LIVER_TUMOR_VS_NORMAL_ADJACENT_TISSUE_UP
c4	0.000322867084007648	TTGGAGA,MIR-515-5P,MIR-519E
c4	0.685301768661802	NIKOLSKY_BREAST_CANCER_6P24_P22_AMPLICON
c4	6.84364755093143e-06	ACCAAAG,MIR-9
c4	2.3340537623607e-22	MARSON_BOUND_BY_E2F4_UNSTIMULATED
c4	0.671934273429707	AAGGGAT,MIR-188
c4	6.90483395071276e-09	VANOEVELEN_MYOGENESIS_SIN3A_TARGETS
c4	0.156874318508668	GENTILE_UV_HIGH_DOSE_DN
c4	3.59148177118162e-14	NUCLEOBASENUCLEOSIDENUCLEOTIDE_AND_NUCLEIC_ACID_METABOLIC_PROCESS
c4	0.0314717485171462	MILI_PSEUDOPODIA_HAPTOTAXIS_UP
c4	0.00269935454585938	NON_MEMBRANE_BOUND_ORGANELLE
c4	6.89485836447658e-06	TRANSCRIPTION
c4	4.53809139794542e-13	ACTAYRNNNCCCR_UNKNOWN
c4	1.072068023845e-08	CYTOPLASM
c4	0.0148587063571733	COLDREN_GEFITINIB_RESISTANCE_UP
c4	0.042419756719871	NIKOLSKY_BREAST_CANCER_12Q24_AMPLICON
c4	0.795625765649205	TRANSFERASE_ACTIVITY_TRANSFERRING_PHOSPHORUS_CONTAINING_GROUPS
c4	5.51576168223068e-05	ACTGCCT,MIR-34B
c4	0.349835532057614	JOHNSTONE_PARVB_TARGETS_2_DN
c4	1.06872983844131e-09	GOBERT_OLIGODENDROCYTE_DIFFERENTIATION_DN
c4	3.15598415847438e-12	SPIELMAN_LYMPHOBLAST_EUROPEAN_VS_ASIAN_UP
c4	2.23077055092975e-10	GRAESSMANN_APOPTOSIS_BY_DOXORUBICIN_UP
c4	0.177446879921004	YAGI_AML_WITH_11Q23_REARRANGED
c4	1.49535929409585e-09	BERENJENO_TRANSFORMED_BY_RHOA_UP
c4	0.29415381270679	PENG_LEUCINE_DEPRIVATION_DN
c4	2.77104220032757e-18	NUCLEUS
c4	0.0511334634396216	MORI_IMMATURE_B_LYMPHOCYTE_DN
c4	0.474073095390057	BIOPOLYMER_MODIFICATION
c4	3.21127882002923e-14	NUYTTEN_EZH2_TARGETS_DN
c4	2.63680219803678e-26	KRIGE_RESPONSE_TO_TOSEDOSTAT_24HR_DN
c4	0.000120871041998323	WAKABAYASHI_ADIPOGENESIS_PPARG_RXRA_BOUND_8D
c4	6.19986031302306e-06	GCACTTT,MIR-17-5P,MIR-20A,MIR-106A,MIR-106B,MIR-20B,MIR-519D
c4	0.0228104007409576	TAATGTG,MIR-323
c4	0.59126075944703	KIM_BIPOLAR_DISORDER_OLIGODENDROCYTE_DENSITY_CORR_UP
c4	0.0033987636824251	REGULATION_OF_TRANSCRIPTION
c4	0.515837308822373	ACID_AMINO_ACID_LIGASE_ACTIVITY
c4	0.000162257620503246	SOTIRIOU_BREAST_CANCER_GRADE_1_VS_3_UP
c4	2.23640065117471e-13	SHEDDEN_LUNG_CANCER_POOR_SURVIVAL_A6
c4	2.31246456192005e-14	DIAZ_CHRONIC_MEYLOGENOUS_LEUKEMIA_UP
c4	1.12197180175069e-07	PENG_GLUTAMINE_DEPRIVATION_DN
c4	0.00102150352656203	BROWNE_HCMV_INFECTION_16HR_UP
c4	0.0331618164635429	ZHENG_FOXP3_TARGETS_IN_THYMUS_UP
c4	0.0143575208021124	MARTORIATI_MDM4_TARGETS_FETAL_LIVER_DN
c4	0.0318351670333038	DAVICIONI_MOLECULAR_ARMS_VS_ERMS_UP
c4	0.119576800605911	GOLDRATH_HOMEOSTATIC_PROLIFERATION
c4	6.32763108420047e-09	CREIGHTON_ENDOCRINE_THERAPY_RESISTANCE_2
c4	0.145679248825055	CREIGHTON_ENDOCRINE_THERAPY_RESISTANCE_5
c4	0.0524773568744671	PROTEIN_COMPLEX
c4	1.4168591194869e-19	LEE_BMP2_TARGETS_DN
c4	7.31795741156174e-07	GABRIELY_MIR21_TARGETS
c4	0.00841534495950061	ACEVEDO_NORMAL_TISSUE_ADJACENT_TO_LIVER_TUMOR_DN
c4	5.88980878692221e-09	GRAESSMANN_RESPONSE_TO_MC_AND_DOXORUBICIN_DN
c4	1.15094302830639e-05	CASORELLI_ACUTE_PROMYELOCYTIC_LEUKEMIA_DN
c4	4.04474746663763e-06	TGCGCANK_UNKNOWN
c4	0.830150470478438	DACOSTA_UV_RESPONSE_VIA_ERCC3_TTD_DN
c4	1.79189188847103e-09	VERNELL_RETINOBLASTOMA_PATHWAY_UP
c4	4.66859617870068e-06	CTCAGGG,MIR-125B,MIR-125A
c4	0.00180847008591588	CTTTGTA,MIR-524
c4	0.649095127359447	ATGCTGC,MIR-103,MIR-107
c4	0.0367113164942273	LINDGREN_BLADDER_CANCER_CLUSTER_1_DN
c4	0.119447937815773	FLECHNER_BIOPSY_KIDNEY_TRANSPLANT_OK_VS_DONOR_UP
c4	0.026796500715333	VECCHI_GASTRIC_CANCER_EARLY_UP
c4	0.00189205464268657	HORIUCHI_WTAP_TARGETS_DN
c4	4.95221222804133e-15	ORGANELLE_PART
c4	6.35308837139501e-11	GTGCCTT,MIR-506
c4	5.99129721498164e-17	BIOPOLYMER_METABOLIC_PROCESS
c4	0.0218059250122254	REGULATION_OF_CELLULAR_METABOLIC_PROCESS
c4	0.0177771058962497	SENESE_HDAC3_TARGETS_DN
c4	0.665766307742795	GARGALOVIC_RESPONSE_TO_OXIDIZED_PHOSPHOLIPIDS_BLUE_UP
c4	2.93414567023095e-08	BLALOCK_ALZHEIMERS_DISEASE_UP
c4	5.15543338808094e-05	MUELLER_PLURINET
c4	0.0163447690108756	SHEPARD_CRUSH_AND_BURN_MUTANT_UP
c4	0.152727192250705	KIM_ALL_DISORDERS_OLIGODENDROCYTE_NUMBER_CORR_UP
c4	0.361546253274153	TRANSCRIPTION_FACTOR_BINDING
c4	0.136571663979811	ZWANG_CLASS_1_TRANSIENTLY_INDUCED_BY_EGF
c4	0.990717597958006	CAIRO_HEPATOBLASTOMA_UP
c4	2.63431718844475e-17	MILI_PSEUDOPODIA_HAPTOTAXIS_DN
c4	0.11366771423381	CELLULAR_PROTEIN_METABOLIC_PROCESS
c4	1.24872612822542e-05	LOPEZ_MBD_TARGETS
c4	0.00116537442394592	SHEN_SMARCA2_TARGETS_UP
c4	1.77094996484537e-21	LASTOWSKA_NEUROBLASTOMA_COPY_NUMBER_DN
c4	0.318918472462371	ATGAAGG,MIR-205
c4	0.000515208092656558	SANSOM_APC_TARGETS_REQUIRE_MYC
c4	0.429994463840419	RICKMAN_METASTASIS_UP
c4	0.00188903909928724	SANSOM_APC_MYC_TARGETS
c4	0.00131650010676419	CHROMOSOME_ORGANIZATION_AND_BIOGENESIS
c4	6.45806330284962e-09	MITSIADES_RESPONSE_TO_APLIDIN_DN
c4	0.00392795732756314	BASAKI_YBX1_TARGETS_UP
c4	0.420241475985605	CELLULAR_COMPONENT_ASSEMBLY
c4	0.190115661566152	NIKOLSKY_BREAST_CANCER_16Q24_AMPLICON
c4	1.0756263306545e-06	KRIGE_RESPONSE_TO_TOSEDOSTAT_24HR_UP
c4	0.43728938795447	NUYTTEN_EZH2_TARGETS_UP
c4	3.76896965127763e-05	ENK_UV_RESPONSE_KERATINOCYTE_DN
c4	2.57307740693539e-20	GOBERT_OLIGODENDROCYTE_DIFFERENTIATION_UP
c4	0.000377149038006	WELCSH_BRCA1_TARGETS_DN
c4	5.98517187189771e-24	BENPORATH_MYC_MAX_TARGETS
c4	8.12580564460528e-13	DAZARD_RESPONSE_TO_UV_NHEK_DN
c4	0.00231577510495913	LIU_SOX4_TARGETS_DN
c4	0.268102708664189	AGCATTA,MIR-155
c4	4.8938732957376e-06	MARSON_BOUND_BY_FOXP3_STIMULATED
c4	1.05023599249137e-26	JOHNSTONE_PARVB_TARGETS_3_DN
c4	0.00450463982174526	REGULATION_OF_NUCLEOBASENUCLEOSIDENUCLEOTIDE_AND_NUCLEIC_ACID_METABOLIC_PROCESS
c4	0.657715781028714	RIZ_ERYTHROID_DIFFERENTIATION
c4	0.011516841744956	PROTEIN_METABOLIC_PROCESS
c4	0.178758828649062	WANG_LMO4_TARGETS_DN
c4	0.277915944949215	MORI_EMU_MYC_LYMPHOMA_BY_ONSET_TIME_UP
c4	0.00371535033788757	ATAGGAA,MIR-202
c4	0.0845649126092578	TBK1.DF_DN
c4	0.555208769045705	MONNIER_POSTRADIATION_TUMOR_ESCAPE_DN
c4	0.0254555125040641	AATGTGA,MIR-23A,MIR-23B
c4	3.99197081854983e-15	DACOSTA_UV_RESPONSE_VIA_ERCC3_COMMON_DN
c4	0.255174013483582	IKEDA_MIR30_TARGETS_UP
c4	0.000150685207784111	DACOSTA_UV_RESPONSE_VIA_ERCC3_UP
c4	0.000528833351485915	DEBIASI_APOPTOSIS_BY_REOVIRUS_INFECTION_DN
c4	0.000331381958337608	FORTSCHEGGER_PHF8_TARGETS_DN
c4	0.0186212863418996	WANG_TUMOR_INVASIVENESS_UP
c4	0.0125106359925092	TTGCCAA,MIR-182
c4	2.02590609904366e-26	GEORGES_TARGETS_OF_MIR192_AND_MIR215
c4	0.11824657397553	PECE_MAMMARY_STEM_CELL_DN
c4	0.00661403739901373	GRAESSMANN_RESPONSE_TO_MC_AND_DOXORUBICIN_UP
c4	0.118689013667919	WHITFIELD_CELL_CYCLE_G2_M
c4	0.00120653290317299	GINESTIER_BREAST_CANCER_20Q13_AMPLIFICATION_DN
c4	0.56025336293038	DOANE_RESPONSE_TO_ANDROGEN_DN
c4	0.00390048479478519	CAGTATT,MIR-200B,MIR-200C,MIR-429
c4	0.0449450285377075	SHAFFER_IRF4_TARGETS_IN_ACTIVATED_DENDRITIC_CELL
c4	0.0186329799720897	LU_EZH2_TARGETS_DN
c4	2.99278059503421e-05	E2F1_UP.V1_UP
c4	4.65394895842698e-11	PATIL_LIVER_CANCER
c4	0.011127383149578	KOINUMA_TARGETS_OF_SMAD2_OR_SMAD3
c4	4.35498982924886e-14	LIAO_METASTASIS
c4	0.0955754854346192	TGTTTAC,MIR-30A-5P,MIR-30C,MIR-30D,MIR-30B,MIR-30E-5P
c4	0.763182622457991	DITTMER_PTHLH_TARGETS_UP
c4	0.101969460055232	GTGCCAT,MIR-183
c4	0.107627037715529	REGULATION_OF_GENE_EXPRESSION
c4	3.92756671044791e-11	BRUINS_UVC_RESPONSE_LATE
c4	8.77326793308271e-05	WONG_EMBRYONIC_STEM_CELL_CORE
c4	0.230809799515928	PAL_PRMT5_TARGETS_UP
c4	0.00290035402678142	LASTOWSKA_NEUROBLASTOMA_COPY_NUMBER_UP
c4	4.80151576290419e-10	DUTERTRE_ESTRADIOL_RESPONSE_24HR_UP
c4	4.65413123264002e-08	ORGANELLE_LUMEN
c4	0.868320979118814	WHITFIELD_CELL_CYCLE_LITERATURE
c4	0.88741351078364	TGAATGT,MIR-181A,MIR-181B,MIR-181C,MIR-181D
c4	0.000254886524589632	WEST_ADRENOCORTICAL_TUMOR_UP
c4	0.037760239069115	UDAYAKUMAR_MED1_TARGETS_DN
c4	0.405937969874102	PROTEIN_METHYLTRANSFERASE_ACTIVITY
c4	7.54953859899366e-20	DANG_BOUND_BY_MYC
c4	7.29810499630704e-06	ACEVEDO_LIVER_CANCER_UP
c4	8.06830984473683e-13	KRIGE_RESPONSE_TO_TOSEDOSTAT_6HR_UP
c4	4.64439752201733e-08	WHITFIELD_CELL_CYCLE_G1_S
c4	0.0106236981561371	FEVR_CTNNB1_TARGETS_DN
c4	0.00435919193743902	TARTE_PLASMA_CELL_VS_PLASMABLAST_DN
c4	1.91034073496864e-05	NUYTTEN_NIPP1_TARGETS_DN
c4	9.80578202720387e-05	MACROMOLECULAR_COMPLEX
c4	0.397284049827754	JIANG_VHL_TARGETS
c4	0.669553950078226	GGCAGCT,MIR-22
c4	0.0837412669887574	TBK1.DF_UP
c4	0.004293941959033	CUI_TCF21_TARGETS_2_DN
c4	0.00195015735695997	NUCLEOPLASM_PART
c4	0.124585541802698	LOCKWOOD_AMPLIFIED_IN_LUNG_CANCER
c4	3.46083165082985e-06	MARTENS_TRETINOIN_RESPONSE_DN
c4	0.00677214336080923	RB_P107_DN.V1_UP
c4	0.138164907697231	YAO_TEMPORAL_RESPONSE_TO_PROGESTERONE_CLUSTER_17
c4	0.042047062779867	DACOSTA_UV_RESPONSE_VIA_ERCC3_XPCS_DN
c4	0.410640279592039	PYEON_HPV_POSITIVE_TUMORS_UP
c4	9.408441484105e-13	BENPORATH_CYCLING_GENES
c4	1.46930715937254e-05	BLALOCK_ALZHEIMERS_DISEASE_DN
c4	0.000355205744886427	WAKABAYASHI_ADIPOGENESIS_PPARG_BOUND_8D
c4	0.756319401663085	PID_BARD1PATHWAY
c4	0.0647306870939974	MOREAUX_MULTIPLE_MYELOMA_BY_TACI_DN
c4	0.0676650047758698	PID_PDGFRBPATHWAY
c4	1.87838703001747e-09	MONNIER_POSTRADIATION_TUMOR_ESCAPE_UP
c4	0.00822580970190916	CTACCTC,LET-7A,LET-7B,LET-7C,LET-7D,LET-7E,LET-7F,MIR-98,LET-7G,LET-7I
c4	2.69866020142333e-09	ACTGTGA,MIR-27A,MIR-27B
c4	3.21034333973834e-08	MILI_PSEUDOPODIA_CHEMOTAXIS_DN
c4	0.346446933405821	LEE_EARLY_T_LYMPHOCYTE_UP
c4	0.15777031194055	TGCTGCT,MIR-15A,MIR-16,MIR-15B,MIR-195,MIR-424,MIR-497
c4	0.888029528425811	WHITFIELD_CELL_CYCLE_G2
c4	0.0120164711271857	WANG_LMO4_TARGETS_UP
c4	7.56346146862257e-08	FUJII_YBX1_TARGETS_DN
c4	0.13729363020119	MOHANKUMAR_TLX1_TARGETS_UP
c4	1.4301590657582e-22	DACOSTA_UV_RESPONSE_VIA_ERCC3_DN
c4	0.00265462850814017	BOYAULT_LIVER_CANCER_SUBCLASS_G3_UP
c4	0.0298217267304798	ORGANELLE_ORGANIZATION_AND_BIOGENESIS
c4	1.26444271511194e-05	DOUGLAS_BMI1_TARGETS_UP
c4	0.132065736313344	TATTATA,MIR-374
c4	0.00557417115561477	IVANOVA_HEMATOPOIESIS_EARLY_PROGENITOR
c4	4.7928786742515e-08	RODRIGUES_THYROID_CARCINOMA_POORLY_DIFFERENTIATED_DN
c4	0.0373035994637627	GARGALOVIC_RESPONSE_TO_OXIDIZED_PHOSPHOLIPIDS_TURQUOISE_DN
c4	0.111909385109339	GTACTGT,MIR-101
c4	0.135508661368511	TACTTGA,MIR-26A,MIR-26B
c4	1.14358880264331e-05	RHEIN_ALL_GLUCOCORTICOID_THERAPY_DN
c4	3.22638210664853e-19	WEI_MYCN_TARGETS_WITH_E_BOX
c4	0.31911722937919	LIGASE_ACTIVITY_FORMING_CARBON_NITROGEN_BONDS
c4	1.90216375072445e-05	TGCCTTA,MIR-124A
c4	0.39562303020456	TAGGTCA,MIR-192,MIR-215
c4	0.583769463980284	AMIT_EGF_RESPONSE_240_HELA
c4	0.000248926097598644	GARY_CD5_TARGETS_UP
c4	0.0346349452348612	LIGASE_ACTIVITY
c4	1.7383969712845e-05	ZHANG_TLX_TARGETS_36HR_DN
c4	0.44038394692911	ZHENG_BOUND_BY_FOXP3
c4	6.37754929186273e-07	ZHANG_TLX_TARGETS_60HR_DN
c4	0.88955075288443	S_ADENOSYLMETHIONINE_DEPENDENT_METHYLTRANSFERASE_ACTIVITY
c4	4.43653290560904e-07	AGUIRRE_PANCREATIC_CANCER_COPY_NUMBER_UP
c4	0.230114412393624	PDGF_UP.V1_UP
c4	3.41841323805107e-06	CHANG_CYCLING_GENES
c4	0.00468309105846654	PYEON_CANCER_HEAD_AND_NECK_VS_CERVICAL_UP
c4	0.000719107542021631	LINDGREN_BLADDER_CANCER_WITH_LOH_IN_CHR9Q
c4	0.164337043580315	CELLULAR_MACROMOLECULE_METABOLIC_PROCESS
c4	1.08255645208789e-05	CTATGCA,MIR-153
c4	0.000508377331929096	GAZDA_DIAMOND_BLACKFAN_ANEMIA_PROGENITOR_DN
c4	0.13370641359396	ZHOU_CELL_CYCLE_GENES_IN_IR_RESPONSE_6HR
c4	0.90666750947328	SMALL_CONJUGATING_PROTEIN_LIGASE_ACTIVITY
c4	0.171279218641867	MIPS_39S_RIBOSOMAL_SUBUNIT_MITOCHONDRIAL
c4	1.86744430238186e-06	ZHANG_BREAST_CANCER_PROGENITORS_UP
c4	2.23090287662019e-05	CAGTGTT,MIR-141,MIR-200A
c4	1.55113180744144e-16	KRIEG_HYPOXIA_NOT_VIA_KDM3A
c4	0.0442982500752013	OSMAN_BLADDER_CANCER_DN
c4	0.808665086638536	YAO_TEMPORAL_RESPONSE_TO_PROGESTERONE_CLUSTER_7
c5	2.70941723728738e-22	NUCLEAR_LUMEN
c5	0.925714683484811	GINESTIER_BREAST_CANCER_ZNF217_AMPLIFIED_DN
c5	1.36532799346618e-19	MISSIAGLIA_REGULATED_BY_METHYLATION_DN
c5	5.71995600371828e-09	CELL_CYCLE_PHASE
c5	0.00756063462389174	MITOCHONDRIAL_ENVELOPE
c5	0.200142991250196	BIOCARTA_ARF_PATHWAY
c5	0.00120092899939487	SHEPARD_CRUSH_AND_BURN_MUTANT_DN
c5	1.5942070311197e-24	SCHLOSSER_SERUM_RESPONSE_DN
c5	3.32312045542283e-06	FURUKAWA_DUSP6_TARGETS_PCI35_DN
c5	0.0912265281169704	CENTROSOME
c5	0.843016069882104	CATGTAA,MIR-496
c5	0.0454266906211461	MITOCHONDRIAL_MEMBRANE_PART
c5	7.04117335212054e-10	CHICAS_RB1_TARGETS_SENESCENT
c5	0.00432237899111159	ORGANELLE_INNER_MEMBRANE
c5	1.98401264932506e-26	ROSTY_CERVICAL_CANCER_PROLIFERATION_CLUSTER
c5	4.44041082305614e-08	MITOCHONDRIAL_PART
c5	0.000812734189762217	PROTEIN_FOLDING
c5	1.64962487597833e-09	RAO_BOUND_BY_SALL4_ISOFORM_B
c5	0.102426150102416	BOYAULT_LIVER_CANCER_SUBCLASS_G23_UP
c5	5.02297788355475e-08	KIM_WT1_TARGETS_12HR_DN
c5	2.59537183509806e-90	PILON_KLF1_TARGETS_DN
c5	1.17026346185204e-20	KONG_E2F3_TARGETS
c5	8.15094384321932e-13	PIGF_UP.V1_UP
c5	0.561376615184625	AFFAR_YY1_TARGETS_DN
c5	1.36968002496039e-08	KAUFFMANN_MELANOMA_RELAPSE_UP
c5	3.39094978917346e-16	BIDUS_METASTASIS_UP
c5	9.16650932006258e-23	TMTCGCGANR_UNKNOWN
c5	1.3756801186241e-62	CAIRO_HEPATOBLASTOMA_CLASSES_UP
c5	0.00209840369187318	VANTVEER_BREAST_CANCER_METASTASIS_DN
c5	7.94097591393826e-11	ONKEN_UVEAL_MELANOMA_DN
c5	0.222523277730931	TTGCACT,MIR-130A,MIR-301,MIR-130B
c5	0.00207934537469617	ACEVEDO_LIVER_CANCER_WITH_H3K9ME3_DN
c5	0.123398937374587	COLLIS_PRKDC_SUBSTRATES
c5	2.21414464707467e-31	TIEN_INTESTINE_PROBIOTICS_24HR_UP
c5	1.26671637774138e-10	YGCGYRCGC_UNKNOWN
c5	7.1523072046171e-11	GCGSCMNTTT_UNKNOWN
c5	0.00719007318658798	BASSO_B_LYMPHOCYTE_NETWORK
c5	0.144324782137145	IVANOVA_HEMATOPOIESIS_LATE_PROGENITOR
c5	2.74927980743645e-10	WANG_RESPONSE_TO_GSK3_INHIBITOR_SB216763_DN
c5	0.0247919367263254	TIEN_INTESTINE_PROBIOTICS_6HR_UP
c5	2.98194964373069e-12	ERB2_UP.V1_DN
c5	0.531601543199056	ACACTAC,MIR-142-3P
c5	0.0982967108963152	KUMAMOTO_RESPONSE_TO_NUTLIN_3A_DN
c5	0.700866526119552	BARRIER_COLON_CANCER_RECURRENCE_UP
c5	0.81498727318343	PEDERSEN_METASTASIS_BY_ERBB2_ISOFORM_7
c5	3.0583976654294e-05	NEGATIVE_REGULATION_OF_NUCLEOBASENUCLEOSIDENUCLEOTIDE_AND_NUCLEIC_ACID_METABOLIC_PROCESS
c5	3.16060169177088e-09	EGUCHI_CELL_CYCLE_RB1_TARGETS
c5	1.64250804496027e-40	NUCLEAR_PART
c5	5.98376751011549e-15	WHITEFORD_PEDIATRIC_CANCER_MARKERS
c5	4.59140835739117e-07	SPLICEOSOME
c5	0.172501657893844	JI_RESPONSE_TO_FSH_DN
c5	0.0894488870536082	PDGF_ERK_DN.V1_DN
c5	0.171111068288531	RAMASWAMY_METASTASIS_UP
c5	0.000717693845920915	HELICASE_ACTIVITY
c5	0.940534262652733	CARD_MIR302A_TARGETS
c5	0.0342418293691842	BROWNE_HCMV_INFECTION_14HR_DN
c5	0.122213809916427	UBIQUITIN_LIGASE_COMPLEX
c5	2.4485357619727e-06	GENTILE_RESPONSE_CLUSTER_D3
c5	2.59266596875463e-11	LINDGREN_BLADDER_CANCER_CLUSTER_3_UP
c5	0.171197468229811	GOLGI_APPARATUS_PART
c5	0.000610865245099756	JIANG_HYPOXIA_NORMAL
c5	2.39034339230064e-09	SENESE_HDAC1_TARGETS_UP
c5	5.87504120315522e-06	DOUGLAS_BMI1_TARGETS_DN
c5	1.12281358809595e-62	GARY_CD5_TARGETS_DN
c5	0.0643189489301462	RICKMAN_TUMOR_DIFFERENTIATED_MODERATELY_VS_POORLY_DN
c5	2.45364703723387e-87	RODRIGUES_THYROID_CARCINOMA_POORLY_DIFFERENTIATED_UP
c5	4.20162214882756e-05	ISHIDA_E2F_TARGETS
c5	2.17400598170498e-30	MEMBRANE_ENCLOSED_LUMEN
c5	0.0472025893345583	SCIAN_CELL_CYCLE_TARGETS_OF_TP53_AND_TP73_DN
c5	0.01348558401695	ZHANG_RESPONSE_TO_CANTHARIDIN_DN
c5	0.000400209260559925	MIPS_55S_RIBOSOME_MITOCHONDRIAL
c5	0.00564436763848643	CROONQUIST_NRAS_VS_STROMAL_STIMULATION_DN
c5	0.000476609360780263	MOREAUX_B_LYMPHOCYTE_MATURATION_BY_TACI_DN
c5	0.000206028078903934	PODAR_RESPONSE_TO_ADAPHOSTIN_UP
c5	1.13228866344453e-27	MARKEY_RB1_ACUTE_LOF_DN
c5	9.20793015879533e-06	DAZARD_UV_RESPONSE_CLUSTER_G6
c5	0.0345914450838228	GINESTIER_BREAST_CANCER_ZNF217_AMPLIFIED_UP
c5	0.177978188929603	MICROTUBULE_ORGANIZING_CENTER_PART
c5	0.209189263605371	DELPUECH_FOXO3_TARGETS_DN
c5	3.29723611732297e-07	REGULATION_OF_METABOLIC_PROCESS
c5	0.108554011313631	STK33_SKM_UP
c5	9.24480453885777e-28	SPIELMAN_LYMPHOBLAST_EUROPEAN_VS_ASIAN_DN
c5	0.000351474969636001	YUAN_ZNF143_PARTNERS
c5	4.23604687744515e-06	ZHONG_RESPONSE_TO_AZACITIDINE_AND_TSA_DN
c5	4.36210554807089e-24	HSIAO_HOUSEKEEPING_GENES
c5	0.00019142926028051	GAZDA_DIAMOND_BLACKFAN_ANEMIA_ERYTHROID_DN
c5	1.75837021184136e-07	RAMALHO_STEMNESS_UP
c5	1.12472592101875e-11	ROME_INSULIN_TARGETS_IN_MUSCLE_UP
c5	0.0159796933982806	MATTIOLI_MGUS_VS_PCL
c5	0.161816857416951	NUCLEAR_BODY
c5	0.0829203852363523	GTATTAT,MIR-369-3P
c5	0.000117647409923015	BURTON_ADIPOGENESIS_PEAK_AT_16HR
c5	0.0530894086973511	MIPS_UTX_MLL2_3_COMPLEX
c5	0.0163848417379756	FLECHNER_PBL_KIDNEY_TRANSPLANT_OK_VS_DONOR_UP
c5	1.41469050858118e-09	MOOTHA_HUMAN_MITODB_6_2002
c5	0.00936605876583513	GATGKMRGCG_UNKNOWN
c5	3.05759293735093e-22	OSMAN_BLADDER_CANCER_UP
c5	5.97845272503407e-09	TURASHVILI_BREAST_DUCTAL_CARCINOMA_VS_LOBULAR_NORMAL_UP
c5	0.139753393222473	BROWNE_HCMV_INFECTION_6HR_DN
c5	2.53245239758827e-07	TANG_SENESCENCE_TP53_TARGETS_DN
c5	1.6144577001156e-07	CHEMNITZ_RESPONSE_TO_PROSTAGLANDIN_E2_UP
c5	0.200183273905423	HU_GENOTOXIC_DAMAGE_4HR
c5	1.80660918382794e-10	LE_EGR2_TARGETS_UP
c5	1.13905041498024e-60	INTRACELLULAR_ORGANELLE_PART
c5	5.86594964469773e-08	ALONSO_METASTASIS_UP
c5	1.02212151889842e-20	CHANG_CORE_SERUM_RESPONSE_UP
c5	0.0109031410775472	NUCLEAR_CHROMOSOME
c5	0.0050916264999281	TAYLOR_METHYLATED_IN_ACUTE_LYMPHOBLASTIC_LEUKEMIA
c5	2.42797413298693e-21	GRADE_COLON_CANCER_UP
c5	3.11576560287611e-16	KANG_DOXORUBICIN_RESISTANCE_UP
c5	1.39090863254274e-05	ORGANELLE_ENVELOPE
c5	7.5979488529446e-20	MIPS_SPLICEOSOME
c5	4.22683864421312e-23	ZHANG_TLX_TARGETS_UP
c5	2.82571699257197e-87	KINSEY_TARGETS_OF_EWSR1_FLII_FUSION_UP
c5	0.0130685498860934	YAGI_AML_WITH_INV_16_TRANSLOCATION
c5	0.0281902151179055	ACTTTAT,MIR-142-5P
c5	0.033564297102985	STEIN_ESRRA_TARGETS
c5	0.00375861733824912	ZHAN_MULTIPLE_MYELOMA_SUBGROUPS
c5	3.59839203528399e-06	MOOTHA_PGC
c5	9.2803393656695e-15	NUCLEOPLASM
c5	9.1329226686057e-09	CHANDRAN_METASTASIS_UP
c5	0.0171649096368557	MANN_RESPONSE_TO_AMIFOSTINE_DN
c5	7.86827512915674e-05	JISON_SICKLE_CELL_DISEASE_DN
c5	0.21560200861118	GTTTGTT,MIR-495
c5	1.52672998176745e-62	MARSON_BOUND_BY_FOXP3_UNSTIMULATED
c5	0.067239445640673	CRGAARNNNNCGA_UNKNOWN
c5	0.0203077697527928	NUCLEAR_TRANSPORT
c5	3.55719693394637e-07	TAANNYSGCG_UNKNOWN
c5	1.25195004656148e-28	BLUM_RESPONSE_TO_SALIRASIB_DN
c5	3.33613024645268e-12	GGAANCGGAANY_UNKNOWN
c5	5.09644567306892e-10	SCHAEFFER_PROSTATE_DEVELOPMENT_6HR_DN
c5	3.64148405247646e-24	SCHLOSSER_MYC_TARGETS_REPRESSED_BY_SERUM
c5	0.0369533283594735	DUTERTRE_ESTRADIOL_RESPONSE_6HR_UP
c5	5.96141076722346e-13	STARK_PREFRONTAL_CORTEX_22Q11_DELETION_DN
c5	0.276311906131876	GENTILE_UV_RESPONSE_CLUSTER_D5
c5	0.0693555630297101	GAGACTG,MIR-452
c5	5.05439080589799e-20	WHITFIELD_CELL_CYCLE_S
c5	4.32359433881154e-06	ONKEN_UVEAL_MELANOMA_UP
c5	0.0401165528756521	ESTABLISHMENT_OF_CELLULAR_LOCALIZATION
c5	9.98658610440766e-17	CYTOPLASMIC_PART
c5	0.0284116746202729	ACATTCC,MIR-1,MIR-206
c5	8.99172161755964e-28	MARTINEZ_RESPONSE_TO_TRABECTEDIN_DN
c5	0.0253978492671955	BILANGES_SERUM_AND_RAPAMYCIN_SENSITIVE_GENES
c5	4.39033542091691e-14	KRIGE_RESPONSE_TO_TOSEDOSTAT_6HR_DN
c5	0.367198013732169	UBIQUITIN_CYCLE
c5	0.00436834483625452	INTRACELLULAR_TRANSPORT
c5	3.05157929821135e-08	SENESE_HDAC3_TARGETS_UP
c5	4.65986351700945e-05	BOUDOUKHA_BOUND_BY_IGF2BP2
c5	6.29326545015165e-49	KIM_WT1_TARGETS_DN
c5	0.0101785851175053	MIPS_HCF_1_COMPLEX
c5	0.881617107802046	AAAGGGA,MIR-204,MIR-211
c5	1.45797606528055e-12	CHEN_HOXA5_TARGETS_9HR_UP
c5	2.06433986640508e-05	YOSHIMURA_MAPK8_TARGETS_DN
c5	1.10063786449085e-14	INTRACELLULAR_NON_MEMBRANE_BOUND_ORGANELLE
c5	0.000347909958008516	REN_ALVEOLAR_RHABDOMYOSARCOMA_DN
c5	0.00925331226377512	BURTON_ADIPOGENESIS_11
c5	0.0573964591289945	BURTON_ADIPOGENESIS_12
c5	0.50997310892026	SIMBULAN_UV_RESPONSE_IMMORTALIZED_DN
c5	5.01392534256551e-09	CHIANG_LIVER_CANCER_SUBCLASS_PROLIFERATION_UP
c5	1.12321524950506e-05	SPINDLE_POLE
c5	0.53058333602901	JUBAN_TARGETS_OF_SPI1_AND_FLI1_DN
c5	4.58420981835237e-63	GRAESSMANN_APOPTOSIS_BY_DOXORUBICIN_DN
c5	6.77869016230085e-15	TOYOTA_TARGETS_OF_MIR34B_AND_MIR34C
c5	1.00991764599706e-41	ACEVEDO_LIVER_TUMOR_VS_NORMAL_ADJACENT_TISSUE_UP
c5	0.000314261621485296	CAMP_UP.V1_UP
c5	0.0998025724110461	BIOCARTA_RANMS_PATHWAY
c5	1.23784549873542e-05	AMUNDSON_GAMMA_RADIATION_RESPONSE
c5	0.423180153274815	JOHNSTONE_PARVB_TARGETS_1_DN
c5	0.272718325659149	ACAWNRNSRCGG_UNKNOWN
c5	1.47168631191342e-13	KARLSSON_TGFB1_TARGETS_UP
c5	0.0931627660343785	MMS_MOUSE_LYMPH_HIGH_4HRS_UP
c5	0.214293610017877	ACCAAAG,MIR-9
c5	8.54052695519117e-165	MARSON_BOUND_BY_E2F4_UNSTIMULATED
c5	4.32786237703626e-10	VANOEVELEN_MYOGENESIS_SIN3A_TARGETS
c5	1.77047715430344e-14	GENTILE_UV_HIGH_DOSE_DN
c5	6.08706745448688e-34	NUCLEOBASENUCLEOSIDENUCLEOTIDE_AND_NUCLEIC_ACID_METABOLIC_PROCESS
c5	0.000129943314729079	WILLIAMS_ESR2_TARGETS_DN
c5	0.000227346854758861	TCCCRNNRTGC_UNKNOWN
c5	9.35592290990807e-57	MILI_PSEUDOPODIA_HAPTOTAXIS_UP
c5	0.00012560468118726	PID_FANCONI_PATHWAY
c5	0.000166076615056901	LAIHO_COLORECTAL_CANCER_SERRATED_UP
c5	1.10063786449085e-14	NON_MEMBRANE_BOUND_ORGANELLE
c5	1.46065752419372e-08	TRANSCRIPTION
c5	0.105436591850726	YAMASHITA_LIVER_CANCER_WITH_EPCAM_UP
c5	7.14291283403005e-14	ACTAYRNNNCCCR_UNKNOWN
c5	2.59636385434422e-21	CYTOPLASM
c5	5.73037713669703e-13	MIPS_RIBOSOME_CYTOPLASMIC
c5	0.103809829908625	THUM_SYSTOLIC_HEART_FAILURE_DN
c5	0.925426963823647	GCAAAAA,MIR-129
c5	0.264756718676642	ATAAGCT,MIR-21
c5	0.87190038807296	DAZARD_RESPONSE_TO_UV_SCC_UP
c5	2.9249772970933e-25	JOHNSTONE_PARVB_TARGETS_2_DN
c5	0.00322936951354011	MARTINEZ_RESPONSE_TO_TRABECTEDIN
c5	1.51397720215298e-29	GRADE_COLON_AND_RECTAL_CANCER_UP
c5	2.92241550249031e-11	SPIELMAN_LYMPHOBLAST_EUROPEAN_VS_ASIAN_UP
c5	4.93371892584246e-11	MITOTIC_CELL_CYCLE
c5	0.00031772632427546	NEGATIVE_REGULATION_OF_METABOLIC_PROCESS
c5	2.79578648986488e-39	BERENJENO_TRANSFORMED_BY_RHOA_UP
c5	0.00917079658972402	MIKKELSEN_NPC_ICP_WITH_H3K4ME3
c5	4.3147431263801e-06	CONDENSED_CHROMOSOME
c5	2.91921440633731e-07	MALONEY_RESPONSE_TO_17AAG_DN
c5	2.33002217013863e-05	ODONNELL_TARGETS_OF_MYC_AND_TFRC_DN
c5	8.50689140848958e-06	DING_LUNG_CANCER_EXPRESSION_BY_COPY_NUMBER
c5	4.8560534802396e-12	PENG_LEUCINE_DEPRIVATION_DN
c5	1.27845202662367e-60	NUCLEUS
c5	3.27813081141882e-06	HASLINGER_B_CLL_WITH_6Q21_DELETION
c5	0.172506557895948	RESPONSE_TO_IONIZING_RADIATION
c5	1.30347287357127e-15	MORI_IMMATURE_B_LYMPHOCYTE_DN
c5	1.71053462948343e-41	NUYTTEN_EZH2_TARGETS_DN
c5	5.23787212117389e-22	RRCCGTTA_UNKNOWN
c5	0.591542419286442	WTTGKCTG_UNKNOWN
c5	5.88308211124196e-19	KRIGE_RESPONSE_TO_TOSEDOSTAT_24HR_DN
c5	0.00337583420324271	MIPS_H2AX_COMPLEX_II
c5	1.29737418094165e-13	WAKABAYASHI_ADIPOGENESIS_PPARG_RXRA_BOUND_8D
c5	6.25768440803124e-05	GCACTTT,MIR-17-5P,MIR-20A,MIR-106A,MIR-106B,MIR-20B,MIR-519D
c5	3.25700148277414e-45	HAMAI_APOPTOSIS_VIA_TRAIL_UP
c5	1.26149549059e-06	WELCSH_BRCA1_TARGETS_UP
c5	0.546127119943349	TAATGTG,MIR-323
c5	0.120578861698403	KIM_BIPOLAR_DISORDER_OLIGODENDROCYTE_DENSITY_CORR_UP
c5	0.000264604099691391	REGULATION_OF_TRANSCRIPTION
c5	0.000882046542418522	ONDER_CDH1_TARGETS_1_DN
c5	0.0313768363794147	GGCACTT,MIR-519E
c5	5.77759484351273e-10	ABRAMSON_INTERACT_WITH_AIRE
c5	1.78845184858342e-25	SOTIRIOU_BREAST_CANCER_GRADE_1_VS_3_UP
c5	0.245270580146014	ONDER_CDH1_TARGETS_2_UP
c5	5.64076831617114e-36	SHEDDEN_LUNG_CANCER_POOR_SURVIVAL_A6
c5	5.69624023465402e-56	DIAZ_CHRONIC_MEYLOGENOUS_LEUKEMIA_UP
c5	6.87717507364993e-17	CROONQUIST_IL6_DEPRIVATION_DN
c5	0.0265066162176807	SCHUHMACHER_MYC_TARGETS_UP
c5	6.3592686031562e-22	PENG_GLUTAMINE_DEPRIVATION_DN
c5	0.0877427894782352	MIPS_TRAP_SMCC_MEDIATOR_COMPLEX
c5	0.000179628600419243	HEDENFALK_BREAST_CANCER_BRCA1_VS_BRCA2
c5	8.442846297327e-06	GREENBAUM_E2A_TARGETS_UP
c5	0.00545260086232441	HOLLEMAN_DAUNORUBICIN_B_ALL_DN
c5	1.5657781422552e-12	STRUCTURAL_CONSTITUENT_OF_RIBOSOME
c5	0.000537217225225142	ZHENG_FOXP3_TARGETS_IN_THYMUS_UP
c5	9.65328691381934e-05	PICCALUGA_ANGIOIMMUNOBLASTIC_LYMPHOMA_DN
c5	1.75583470510751e-19	MARTORIATI_MDM4_TARGETS_FETAL_LIVER_DN
c5	0.989086297321267	HOFMANN_CELL_LYMPHOMA_UP
c5	0.334946184897833	AMUNDSON_POOR_SURVIVAL_AFTER_GAMMA_RADIATION_2G
c5	1.78889230329645e-14	CHICAS_RB1_TARGETS_GROWING
c5	0.0018785825301962	PENG_GLUCOSE_DEPRIVATION_DN
c5	4.24702917806352e-06	GOLDRATH_HOMEOSTATIC_PROLIFERATION
c5	0.00750163028617281	CREIGHTON_ENDOCRINE_THERAPY_RESISTANCE_1
c5	2.0813400110429e-06	GCNP_SHH_UP_EARLY.V1_UP
c5	6.10758092246136e-08	PID_AURORA_B_PATHWAY
c5	8.52695506687189e-06	MICROTUBULE_CYTOSKELETON
c5	6.73477948674043e-14	PROTEIN_COMPLEX
c5	3.38725068500058e-07	GOLDRATH_ANTIGEN_RESPONSE
c5	4.25086794426673e-08	SMITH_TERT_TARGETS_UP
c5	4.64447209905071e-76	LEE_BMP2_TARGETS_DN
c5	0.778969778447122	GGCNRNWCTTYS_UNKNOWN
c5	0.918007923047297	WANG_CISPLATIN_RESPONSE_AND_XPC_DN
c5	0.117096242897212	MIPS_BRAFT_COMPLEX
c5	0.198521147166658	ATP_DEPENDENT_HELICASE_ACTIVITY
c5	0.0368258861588147	TRANSCRIPTION_REPRESSOR_ACTIVITY
c5	1.33357028032906e-10	GABRIELY_MIR21_TARGETS
c5	1.48165637247972e-07	BENPORATH_ES_1
c5	0.938366493726733	HOLLEMAN_VINCRISTINE_RESISTANCE_ALL_DN
c5	1.51549118254196e-34	GRAESSMANN_RESPONSE_TO_MC_AND_DOXORUBICIN_DN
c5	3.35229440893784e-06	ORGANELLE_MEMBRANE
c5	0.0739183171798619	BCAT_BILD_ET_AL_DN
c5	0.0294720945773993	ATCMNTCCGY_UNKNOWN
c5	1.01228668448442e-17	CASORELLI_ACUTE_PROMYELOCYTIC_LEUKEMIA_DN
c5	1.9738887327894e-09	GRAHAM_NORMAL_QUIESCENT_VS_NORMAL_DIVIDING_DN
c5	0.0116785133306739	RODRIGUES_THYROID_CARCINOMA_DN
c5	0.115055628358153	AAGCACT,MIR-520F
c5	0.00010204075931926	WAMUNYOKOLI_OVARIAN_CANCER_LMP_DN
c5	1.36388734723576e-24	TGCGCANK_UNKNOWN
c5	0.0624240716308137	DACOSTA_UV_RESPONSE_VIA_ERCC3_TTD_DN
c5	2.96824318582043e-11	CELL_CYCLE_PROCESS
c5	0.0209620529941421	BLUM_RESPONSE_TO_SALIRASIB_UP
c5	0.0701479927720828	NGUYEN_NOTCH1_TARGETS_DN
c5	0.00683329161348361	WHITFIELD_CELL_CYCLE_M_G1
c5	1.24000502714963e-08	VERNELL_RETINOBLASTOMA_PATHWAY_UP
c5	0.000404579591780322	CAGCTTT,MIR-320
c5	0.0223728569069074	CHANDRAN_METASTASIS_TOP50_UP
c5	0.000300099198623815	CTTTGTA,MIR-524
c5	0.00331056336244091	FORTSCHEGGER_PHF8_TARGETS_UP
c5	2.20320198617058e-10	RESPONSE_TO_ENDOGENOUS_STIMULUS
c5	0.222992583318019	WANG_TUMOR_INVASIVENESS_DN
c5	4.63759028416244e-24	FLECHNER_BIOPSY_KIDNEY_TRANSPLANT_OK_VS_DONOR_UP
c5	0.057278140727613	GRESHOCK_CANCER_COPY_NUMBER_UP
c5	0.415576926304686	SHEPARD_BMYB_TARGETS
c5	0.350783497677846	GCTNWTTGK_UNKNOWN
c5	1.2803117579021e-16	VECCHI_GASTRIC_CANCER_EARLY_UP
c5	1.17746073991339e-23	HORIUCHI_WTAP_TARGETS_DN
c5	0.00332982075981519	YAO_TEMPORAL_RESPONSE_TO_PROGESTERONE_CLUSTER_10
c5	2.52300717489682e-60	ORGANELLE_PART
c5	0.0282293285415448	MORI_MATURE_B_LYMPHOCYTE_DN
c5	0.139209996190112	GTGCCTT,MIR-506
c5	3.8986526121141e-33	BIOPOLYMER_METABOLIC_PROCESS
c5	3.2992499546402e-07	REGULATION_OF_CELLULAR_METABOLIC_PROCESS
c5	0.11227469416275	GARGALOVIC_RESPONSE_TO_OXIDIZED_PHOSPHOLIPIDS_BLUE_UP
c5	2.04688305509256e-07	BLALOCK_ALZHEIMERS_DISEASE_UP
c5	1.34945818422498e-22	MUELLER_PLURINET
c5	3.6930269485244e-06	AMUNDSON_RESPONSE_TO_ARSENITE
c5	0.108041682122293	MORI_PRE_BI_LYMPHOCYTE_UP
c5	0.00092868873180252	MIPS_17S_U2_SNRNP
c5	0.021720993913446	ZWANG_CLASS_1_TRANSIENTLY_INDUCED_BY_EGF
c5	6.01271122591626e-09	REGULATION_OF_CELL_CYCLE
c5	0.0654464658624268	CCAWNWWNNNGGC_UNKNOWN
c5	2.42975579621413e-05	CAIRO_HEPATOBLASTOMA_UP
c5	2.54540811114558e-05	RIBONUCLEOPROTEIN_COMPLEX_BIOGENESIS_AND_ASSEMBLY
c5	0.724585004090884	PROTEIN_MODIFICATION_BY_SMALL_PROTEIN_CONJUGATION
c5	8.55324048504483e-08	OUELLET_OVARIAN_CANCER_INVASIVE_VS_LMP_UP
c5	0.0288518006029712	ATPASE_ACTIVITY
c5	1.28295415790784e-22	NOUZOVA_TRETINOIN_AND_H4_ACETYLATION
c5	1.75924519211609e-05	CELLULAR_PROTEIN_METABOLIC_PROCESS
c5	0.0015331384787124	TGCACTT,MIR-519C,MIR-519B,MIR-519A
c5	1.74575680364548e-07	LOPEZ_MBD_TARGETS
c5	1.92289985184018e-05	JAEGER_METASTASIS_UP
c5	1.19206561538207e-32	SHEN_SMARCA2_TARGETS_UP
c5	8.62156699818783e-15	LASTOWSKA_NEUROBLASTOMA_COPY_NUMBER_DN
c5	0.659085258650593	CHROMATIN_BINDING
c5	2.76894917518084e-08	M_PHASE
c5	0.0224961237080242	TGAGATT,MIR-216
c5	0.53486781367011	SANSOM_APC_TARGETS_REQUIRE_MYC
c5	0.000873686833558129	RICKMAN_METASTASIS_UP
c5	0.853847321419075	MICROTUBULE_ORGANIZING_CENTER_ORGANIZATION_AND_BIOGENESIS
c5	0.193182253473827	MIPS_CF_IIAM_COMPLEX
c5	0.853243920801385	BIOCARTA_ATRBRCA_PATHWAY
c5	1.77578951274245e-19	RIBONUCLEOPROTEIN_COMPLEX
c5	1.24635391721998e-05	CHROMOSOME_ORGANIZATION_AND_BIOGENESIS
c5	4.29739822879828e-13	WAKASUGI_HAVE_ZNF143_BINDING_SITES
c5	3.07651534386471e-18	MITSIADES_RESPONSE_TO_APLIDIN_DN
c5	2.40786149764791e-22	BASAKI_YBX1_TARGETS_UP
c5	1.82822543958693e-07	GARCIA_TARGETS_OF_FLI1_AND_DAX1_DN
c5	0.146227756542922	CELLULAR_COMPONENT_ASSEMBLY
c5	0.0125994133027255	UDAYAKUMAR_MED1_TARGETS_UP
c5	2.3895148900436e-08	GRAHAM_CML_DIVIDING_VS_NORMAL_QUIESCENT_UP
c5	5.2942430236492e-09	KRIGE_RESPONSE_TO_TOSEDOSTAT_24HR_UP
c5	5.72405041572506e-08	KAMMINGA_EZH2_TARGETS
c5	0.0117731572428269	NUYTTEN_EZH2_TARGETS_UP
c5	8.28907224858619e-05	THUM_SYSTOLIC_HEART_FAILURE_UP
c5	5.71534546655696e-18	SARRIO_EPITHELIAL_MESENCHYMAL_TRANSITION_UP
c5	9.70535166093416e-25	ENK_UV_RESPONSE_KERATINOCYTE_DN
c5	0.00551870324522151	PELLICCIOTTA_HDAC_IN_ANTIGEN_PRESENTATION_UP
c5	0.00725809468378147	ATGTTTC,MIR-494
c5	0.800106088697336	CYTOSKELETAL_PART
c5	0.0160175328758085	RICKMAN_TUMOR_DIFFERENTIATED_WELL_VS_POORLY_UP
c5	3.91379993636543e-56	GOBERT_OLIGODENDROCYTE_DIFFERENTIATION_UP
c5	0.00154325356383236	WELCSH_BRCA1_TARGETS_DN
c5	5.02724494067873e-81	BENPORATH_MYC_MAX_TARGETS
c5	6.77794119348726e-17	DAZARD_RESPONSE_TO_UV_NHEK_DN
c5	0.00116508105179919	FRASOR_RESPONSE_TO_SERM_OR_FULVESTRANT_DN
c5	6.28896129217406e-21	NUYTTEN_NIPP1_TARGETS_UP
c5	0.0097926152310909	LIU_SOX4_TARGETS_DN
c5	0.756881980012279	TURASHVILI_BREAST_DUCTAL_CARCINOMA_VS_DUCTAL_NORMAL_UP
c5	0.627697167690817	AGCATTA,MIR-155
c5	3.90369487263774e-51	MARSON_BOUND_BY_FOXP3_STIMULATED
c5	0.0907111948548067	CTTGTAT,MIR-381
c5	4.81556087141678e-110	JOHNSTONE_PARVB_TARGETS_3_DN
c5	0.182403213227946	MIKKELSEN_PLURIPOTENT_STATE_DN
c5	0.000135431101676186	NEGATIVE_REGULATION_OF_CELLULAR_METABOLIC_PROCESS
c5	4.21168306979589e-06	REGULATION_OF_NUCLEOBASENUCLEOSIDENUCLEOTIDE_AND_NUCLEIC_ACID_METABOLIC_PROCESS
c5	0.000965984959683414	MIPS_CEN_COMPLEX
c5	0.0632318126686535	RIZ_ERYTHROID_DIFFERENTIATION
c5	4.08150278678271e-06	CATTTCA,MIR-203
c5	0.00100249092936138	NEGATIVE_REGULATION_OF_TRANSCRIPTION
c5	2.85965863546871e-05	PROTEIN_METABOLIC_PROCESS
c5	1.25363140728766e-06	BOYAULT_LIVER_CANCER_SUBCLASS_G123_UP
c5	0.000995660549080207	MIPS_60S_RIBOSOMAL_SUBUNIT_CYTOPLASMIC
c5	0.0404317609346518	MITOCHONDRIAL_MEMBRANE
c5	0.000153205596723968	AAGWWRNYGGC_UNKNOWN
c5	1.18670543183093e-11	WANG_LMO4_TARGETS_DN
c5	0.0214991747248461	BENPORATH_NOS_TARGETS
c5	1.27967149082141e-05	TTTGTAG,MIR-520D
c5	0.0762772530869663	MACROMOLECULAR_COMPLEX_ASSEMBLY
c5	0.00783075782933032	BYSTRYKH_HEMATOPOIESIS_STEM_CELL_QTL_TRANS
c5	5.29638544283418e-11	REICHERT_MITOSIS_LIN9_TARGETS
c5	4.47714411541015e-16	LEE_LIVER_CANCER_SURVIVAL_DN
c5	0.0280538265085964	MORI_EMU_MYC_LYMPHOMA_BY_ONSET_TIME_UP
c5	0.200954390994311	ATGTTAA,MIR-302C
c5	3.41283664255355e-09	YU_MYC_TARGETS_UP
c5	0.00612780613351136	ATAGGAA,MIR-202
c5	6.72007397816346e-87	BENPORATH_SOX2_TARGETS
c5	0.629971001046605	XU_HGF_TARGETS_INDUCED_BY_AKT1_6HR
c5	1.17244000291474e-14	TBK1.DF_DN
c5	4.88900350317766e-05	UNFOLDED_PROTEIN_BINDING
c5	0.537549171909393	CAFFAREL_RESPONSE_TO_THC_DN
c5	5.59561401706466e-05	MONNIER_POSTRADIATION_TUMOR_ESCAPE_DN
c5	4.49338894603129e-15	ZHOU_CELL_CYCLE_GENES_IN_IR_RESPONSE_24HR
c5	2.20636571046989e-05	AATGTGA,MIR-23A,MIR-23B
c5	7.93964525218036e-33	DACOSTA_UV_RESPONSE_VIA_ERCC3_COMMON_DN
c5	2.34496433464074e-07	IKEDA_MIR30_TARGETS_UP
c5	8.09381853757909e-07	PID_E2F_PATHWAY
c5	0.0510293857046774	BURTON_ADIPOGENESIS_PEAK_AT_24HR
c5	3.63284960050285e-17	RUIZ_TNC_TARGETS_DN
c5	0.331545392605223	PHONG_TNF_TARGETS_DN
c5	1.05195358753559e-09	KCCGNSWTTT_UNKNOWN
c5	2.35329057980087e-06	SCIBETTA_KDM5B_TARGETS_DN
c5	0.00186914304812303	TTTGCAG,MIR-518A-2
c5	3.81222884317884e-06	ZHAN_MULTIPLE_MYELOMA_PR_UP
c5	0.00212306682346408	MENSSEN_MYC_TARGETS
c5	0.144625788611889	FORTSCHEGGER_PHF8_TARGETS_DN
c5	9.10033529562061e-27	WANG_TUMOR_INVASIVENESS_UP
c5	0.0162086746222955	TTGCCAA,MIR-182
c5	1.52782598859717e-37	GEORGES_TARGETS_OF_MIR192_AND_MIR215
c5	3.67852631970596e-09	MITOCHONDRION
c5	4.25557186192165e-10	DEBIASI_APOPTOSIS_BY_REOVIRUS_INFECTION_UP
c5	0.120825749347772	HOLLEMAN_VINCRISTINE_RESISTANCE_B_ALL_DN
c5	2.90117194532544e-11	WHITFIELD_CELL_CYCLE_G2_M
c5	0.00771993770712548	GRUETZMANN_PANCREATIC_CANCER_UP
c5	4.65609157174968e-07	CHROMOSOMAL_PART
c5	0.000104366927492149	PUIFFE_INVASION_INHIBITED_BY_ASCITES_DN
c5	0.00603421320492892	GINESTIER_BREAST_CANCER_20Q13_AMPLIFICATION_DN
c5	6.87300592118431e-05	WANG_SMARCE1_TARGETS_DN
c5	2.08484570407397e-19	REN_BOUND_BY_E2F
c5	2.1395242047208e-09	MOOTHA_MITOCHONDRIA
c5	2.0768009937257e-07	CAGTATT,MIR-200B,MIR-200C,MIR-429
c5	0.143343242926483	LU_EZH2_TARGETS_DN
c5	0.533683445383751	GGCCAGT,MIR-193A,MIR-193B
c5	0.00620925012773377	ACTGAAA,MIR-30A-3P,MIR-30E-3P
c5	0.124568599065156	E2F1_UP.V1_UP
c5	9.66958879344715e-16	PATIL_LIVER_CANCER
c5	0.0792011708178105	BIOPOLYMER_CATABOLIC_PROCESS
c5	0.0760505091095346	JAZAERI_BREAST_CANCER_BRCA1_VS_BRCA2_UP
c5	0.01383266283606	SCHLOSSER_MYC_TARGETS_AND_SERUM_RESPONSE_DN
c5	0.112600156941242	GAVIN_FOXP3_TARGETS_CLUSTER_P6
c5	7.53814938187187e-09	SAKAI_CHRONIC_HEPATITIS_VS_LIVER_CANCER_UP
c5	0.000756937951595177	MIPS_CDC5L_COMPLEX
c5	7.95226766023513e-20	KOINUMA_TARGETS_OF_SMAD2_OR_SMAD3
c5	5.12712711097787e-07	GGCNKCCATNK_UNKNOWN
c5	0.022065754847115	CHAUHAN_RESPONSE_TO_METHOXYESTRADIOL_UP
c5	2.40174758626255e-05	KTGGYRSGAA_UNKNOWN
c5	0.0155051860147065	CHICAS_RB1_TARGETS_LOW_SERUM
c5	0.374818110419938	TGTTTAC,MIR-30A-5P,MIR-30C,MIR-30D,MIR-30B,MIR-30E-5P
c5	1.82232456563367e-05	PROVENZANI_METASTASIS_UP
c5	5.15724761541013e-12	FARMER_BREAST_CANCER_CLUSTER_2
c5	1.42111488451119e-09	PENG_RAPAMYCIN_RESPONSE_DN
c5	5.03294479435755e-05	PID_PLK1_PATHWAY
c5	0.00997352797501319	DITTMER_PTHLH_TARGETS_UP
c5	6.24867345359564e-11	GCNP_SHH_UP_LATE.V1_UP
c5	0.000115008561865713	KMCATNNWGGA_UNKNOWN
c5	0.000276531353303703	REGULATION_OF_GENE_EXPRESSION
c5	0.958703720763698	TIEN_INTESTINE_PROBIOTICS_2HR_DN
c5	0.0962454356479993	CELLULAR_LOCALIZATION
c5	0.185882982599691	PID_P53REGULATIONPATHWAY
c5	3.10182445770479e-19	BURTON_ADIPOGENESIS_3
c5	0.0656277041813028	BURTON_ADIPOGENESIS_1
c5	1.76681504883616e-22	FERREIRA_EWINGS_SARCOMA_UNSTABLE_VS_STABLE_UP
c5	2.03291489619903e-14	BRUINS_UVC_RESPONSE_LATE
c5	1.84460265404255e-42	WONG_EMBRYONIC_STEM_CELL_CORE
c5	2.43752877713688e-15	PAL_PRMT5_TARGETS_UP
c5	7.02487870822085e-25	DUTERTRE_ESTRADIOL_RESPONSE_24HR_UP
c5	0.0162845774386898	TRANSLATION
c5	2.39247729582909e-06	IKEDA_MIR1_TARGETS_UP
c5	2.17400598170498e-30	ORGANELLE_LUMEN
c5	4.56359417699802e-08	WHITFIELD_CELL_CYCLE_LITERATURE
c5	0.196913702487928	ENDOMEMBRANE_SYSTEM
c5	0.00153509343440946	AMIT_EGF_RESPONSE_60_HELA
c5	0.000191806474242291	TGAATGT,MIR-181A,MIR-181B,MIR-181C,MIR-181D
c5	1.63418814436681e-20	WEST_ADRENOCORTICAL_TUMOR_UP
c5	3.48779484566552e-69	DANG_BOUND_BY_MYC
c5	1.06867915986628e-36	ACEVEDO_LIVER_CANCER_UP
c5	7.60878928567296e-17	KRIGE_RESPONSE_TO_TOSEDOSTAT_6HR_UP
c5	0.000849015981300127	WANG_CLIM2_TARGETS_DN
c5	0.370962854415995	MIPS_28S_RIBOSOMAL_SUBUNIT_MITOCHONDRIAL
c5	0.175770732348998	MOOTHA_VOXPHOS
c5	0.0134877505774775	MICROTUBULE_ORGANIZING_CENTER
c5	0.00290306558808448	HOSHIDA_LIVER_CANCER_SUBCLASS_S2
c5	0.000238604894738218	SEIDEN_ONCOGENESIS_BY_MET
c5	0.859131079630964	CAFFAREL_RESPONSE_TO_THC_24HR_5_DN
c5	2.85312197177632e-06	HAHTOLA_MYCOSIS_FUNGOIDES_CD4_DN
c5	0.000233960349759575	WHITFIELD_CELL_CYCLE_G1_S
c5	4.01834991641931e-05	BRUINS_UVC_RESPONSE_EARLY_LATE
c5	4.26391341579708e-38	FEVR_CTNNB1_TARGETS_DN
c5	8.03766574207115e-28	TARTE_PLASMA_CELL_VS_PLASMABLAST_DN
c5	0.415253163282457	HYDROLASE_ACTIVITY_ACTING_ON_ACID_ANHYDRIDES
c5	1.45073574728839e-09	LI_WILMS_TUMOR_VS_FETAL_KIDNEY_1_DN
c5	0.00203753356135663	NUYTTEN_NIPP1_TARGETS_DN
c5	3.19309281819707e-27	MACROMOLECULAR_COMPLEX
c5	6.07181846425291e-23	HOFFMANN_LARGE_TO_SMALL_PRE_BII_LYMPHOCYTE_UP
c5	3.8390249455752e-08	MITSIADES_RESPONSE_TO_APLIDIN_UP
c5	0.413802680555093	GROSS_HYPOXIA_VIA_HIF1A_UP
c5	0.000381367377801844	RIBOSOME
c5	0.0656558056148598	CUI_TCF21_TARGETS_2_DN
c5	0.00707020661281053	SONG_TARGETS_OF_IE86_CMV_PROTEIN
c5	9.20971201328488e-06	SPINDLE
c5	4.63902941441452e-06	WILCOX_PRESPONSE_TO_ROGESTERONE_UP
c5	1.93488497100787e-07	NUCLEOPLASM_PART
c5	0.703297644764376	BAELDE_DIABETIC_NEPHROPATHY_DN
c5	0.0400312072184061	LOCKWOOD_AMPLIFIED_IN_LUNG_CANCER
c5	7.15247701012554e-44	MARTENS_TRETINOIN_RESPONSE_DN
c5	8.98300161087026e-05	CHROMOSOMEPERICENTRIC_REGION
c5	1.28438405467579e-07	NUCLEOLUS
c5	0.189934581945268	MIPS_TRBP_CONTAINING_COMPLEX_1
c5	8.28008166171513e-06	YAO_TEMPORAL_RESPONSE_TO_PROGESTERONE_CLUSTER_17
c5	0.0216384989804551	YAO_TEMPORAL_RESPONSE_TO_PROGESTERONE_CLUSTER_13
c5	0.554397920950526	DAZARD_RESPONSE_TO_UV_NHEK_UP
c5	0.425755442720391	DACOSTA_UV_RESPONSE_VIA_ERCC3_XPCS_DN
c5	0.0118485091973691	BCAT_GDS748_DN
c5	0.000571918596882487	MITOCHONDRIAL_INNER_MEMBRANE
c5	1.08775864111648e-09	M_PHASE_OF_MITOTIC_CELL_CYCLE
c5	6.3171276295155e-11	PYEON_HPV_POSITIVE_TUMORS_UP
c5	5.87788788360627e-20	MIPS_C_COMPLEX_SPLICEOSOME
c5	0.00101296487876296	TIEN_INTESTINE_PROBIOTICS_6HR_DN
c5	0.000506223473167081	HETEROGENEOUS_NUCLEAR_RIBONUCLEOPROTEIN_COMPLEX
c5	2.21517261309529e-53	BENPORATH_CYCLING_GENES
c5	1.61771093726457e-06	SESTO_RESPONSE_TO_UV_C0
c5	1.42517721152101e-24	BLALOCK_ALZHEIMERS_DISEASE_DN
c5	4.25308511678328e-07	WAKABAYASHI_ADIPOGENESIS_PPARG_BOUND_8D
c5	0.00465487834170023	PID_BARD1PATHWAY
c5	1.25944789436147e-22	MOREAUX_MULTIPLE_MYELOMA_BY_TACI_DN
c5	0.121111046420788	MTOR_UP.N4.V1_DN
c5	0.0175576447924637	CAFFAREL_RESPONSE_TO_THC_UP
c5	9.21476007792923e-08	MONNIER_POSTRADIATION_TUMOR_ESCAPE_UP
c5	0.0723765333711352	VANHARANTA_UTERINE_FIBROID_WITH_7Q_DELETION_UP
c5	0.385053174944432	WAKABAYASHI_ADIPOGENESIS_PPARG_RXRA_BOUND_36HR
c5	0.0393085433544595	DE_YY1_TARGETS_DN
c5	0.146755646328494	MIPS_PA700_20S_PA28_COMPLEX
c5	0.000549201436949934	DAZARD_RESPONSE_TO_UV_SCC_DN
c5	6.06375932751782e-10	LEE_EARLY_T_LYMPHOCYTE_UP
c5	0.00123773795227584	MIPS_LARGE_DROSHA_COMPLEX
c5	0.000209324462259778	GEORGES_CELL_CYCLE_MIR192_TARGETS
c5	0.0247071507840281	DER_IFN_BETA_RESPONSE_UP
c5	1.89238602452568e-20	WHITFIELD_CELL_CYCLE_G2
c5	5.31839476953144e-37	WINNEPENNINCKX_MELANOMA_METASTASIS_UP
c5	8.93270905791196e-13	WANG_LMO4_TARGETS_UP
c5	1.31414912344781e-15	FUJII_YBX1_TARGETS_DN
c5	0.000102417679184266	CSR_LATE_UP.V1_UP
c5	3.84785227854552e-09	MOHANKUMAR_TLX1_TARGETS_UP
c5	7.37235046124327e-57	DACOSTA_UV_RESPONSE_VIA_ERCC3_DN
c5	0.0276711099571293	FLECHNER_PBL_KIDNEY_TRANSPLANT_REJECTED_VS_OK_DN
c5	4.31232778429014e-14	CHROMOSOME
c5	0.0895581581978726	PID_MYC_ACTIVPATHWAY
c5	0.024337778745732	BROWNE_HCMV_INFECTION_14HR_UP
c5	9.30389463202446e-23	BOYAULT_LIVER_CANCER_SUBCLASS_G3_UP
c5	0.00142107142990453	KINETOCHORE
c5	3.56680527351047e-06	ORGANELLE_ORGANIZATION_AND_BIOGENESIS
c5	2.07988108770786e-10	MITOSIS
c5	0.0021843464589042	TAGCTTT,MIR-9
c5	0.0559006458823919	MITOCHONDRIAL_MATRIX
c5	0.100514134578661	TATTATA,MIR-374
c5	0.0218679312532236	IVANOVA_HEMATOPOIESIS_INTERMEDIATE_PROGENITOR
c5	0.0360554328943456	IVANOVA_HEMATOPOIESIS_EARLY_PROGENITOR
c5	0.0381508222685897	ACCATTT,MIR-522
c5	6.39431768753539e-07	OLSSON_E2F3_TARGETS_DN
c5	0.258517532513219	PHONG_TNF_RESPONSE_VIA_P38_COMPLETE
c5	8.63496707728936e-05	HAHTOLA_MYCOSIS_FUNGOIDES_SKIN_UP
c5	0.376623063007653	GTACTGT,MIR-101
c5	0.00831937363631708	ZHANG_RESPONSE_TO_IKK_INHIBITOR_AND_TNF_DN
c5	1.85013159848105e-15	RHEIN_ALL_GLUCOCORTICOID_THERAPY_DN
c5	3.31804973728764e-50	WEI_MYCN_TARGETS_WITH_E_BOX
c5	2.80718709943161e-06	WU_APOPTOSIS_BY_CDKN1A_VIA_TP53
c5	0.0471622847025489	CHEOK_RESPONSE_TO_MERCAPTOPURINE_UP
c5	0.000887058865004809	AGUIRRE_PANCREATIC_CANCER_COPY_NUMBER_DN
c5	6.76221830193542e-18	DANG_MYC_TARGETS_UP
c5	0.736563066312348	ATACCTC,MIR-202
c5	5.47803969271746e-13	BENPORATH_PROLIFERATION
c5	4.50997407244538e-15	VEGF_A_UP.V1_DN
c5	1.89011057125271e-47	ZHANG_TLX_TARGETS_36HR_DN
c5	0.0559006458823919	MITOCHONDRIAL_LUMEN
c5	0.00205561728693644	SASAKI_ADULT_T_CELL_LEUKEMIA
c5	0.117335882822427	BONOME_OVARIAN_CANCER_SURVIVAL_OPTIMAL_DEBULKING
c5	0.047765840241577	AACWWCAANK_UNKNOWN
c5	4.29633814526792e-38	ZHANG_TLX_TARGETS_60HR_DN
c5	0.468279242678556	THEILGAARD_NEUTROPHIL_AT_SKIN_WOUND_DN
c5	3.82579211233006e-11	BENPORATH_OCT4_TARGETS
c5	0.42160764870229	CHROMOSOME_SEGREGATION
c5	1.09280385266326e-24	CHANG_CYCLING_GENES
c5	0.324919058250019	BHATTACHARYA_EMBRYONIC_STEM_CELL
c5	9.81875148646612e-18	PYEON_CANCER_HEAD_AND_NECK_VS_CERVICAL_UP
c5	0.069099724714404	LINDGREN_BLADDER_CANCER_WITH_LOH_IN_CHR9Q
c5	2.56247225832888e-05	CELLULAR_MACROMOLECULE_METABOLIC_PROCESS
c5	0.00197514043295746	PHONG_TNF_RESPONSE_VIA_P38_PARTIAL
c5	0.00419660327087922	LEE_RECENT_THYMIC_EMIGRANT
c5	1.30534864538795e-05	CSR_EARLY_UP.V1_UP
c5	0.259710781470346	CHAUHAN_RESPONSE_TO_METHOXYESTRADIOL_DN
c5	3.15556026426346e-12	ZHOU_CELL_CYCLE_GENES_IN_IR_RESPONSE_6HR
c5	3.92675713725336e-07	ODONNELL_TFRC_TARGETS_DN
c5	4.5821507116855e-06	ACEVEDO_NORMAL_TISSUE_ADJACENT_TO_LIVER_TUMOR_UP
c5	3.16730459154046e-06	MIPS_40S_RIBOSOMAL_SUBUNIT_CYTOPLASMIC
c5	0.238542339347091	PYROPHOSPHATASE_ACTIVITY
c5	0.0224209597183678	NUCLEOCYTOPLASMIC_TRANSPORT
c5	2.83851675546037e-07	CHNG_MULTIPLE_MYELOMA_HYPERPLOID_UP
c5	0.313542995626038	MIPS_18S_U11_U12_SNRNP
c5	2.01775529769343e-42	ZHANG_BREAST_CANCER_PROGENITORS_UP
c5	0.0112135698950268	LY_AGING_OLD_DN
c5	0.353142980967499	GKCGCNNNNNNNTGAYG_UNKNOWN
c5	0.176314476993477	CHNG_MULTIPLE_MYELOMA_HYPERPLOID_DN
c5	2.14660641242915e-08	RHODES_UNDIFFERENTIATED_CANCER
c5	0.0376368587868189	CAGTGTT,MIR-141,MIR-200A
c5	0.650017236685251	TIEN_INTESTINE_PROBIOTICS_24HR_DN
c5	0.107506023457056	SLEBOS_HEAD_AND_NECK_CANCER_WITH_HPV_UP
c5	0.000171286218745268	SENESE_HDAC2_TARGETS_UP
c5	0.161658033849928	CHOW_RASSF1_TARGETS_UP
c5	0.0581465699434074	KRIEG_HYPOXIA_NOT_VIA_KDM3A
c5	0.00170435450028202	PID_ATM_PATHWAY
c5	2.64458548804506e-07	OSMAN_BLADDER_CANCER_DN
c5	1.39090863254274e-05	ENVELOPE
c5	0.00569124679167758	YAO_TEMPORAL_RESPONSE_TO_PROGESTERONE_CLUSTER_7
c5	0.00519476136926821	TAATAAT,MIR-126
c5	0.015865422402627	PEART_HDAC_PROLIFERATION_CLUSTER_DN
c5	5.18196216968577e-17	MORI_LARGE_PRE_BII_LYMPHOCYTE_UP
c5	0.22738835021535	FLOTHO_PEDIATRIC_ALL_THERAPY_RESPONSE_UP
c5	0.334561825620652	ATTCTTT,MIR-186
c6	0.0887625723597524	SEKI_INFLAMMATORY_RESPONSE_LPS_UP
c6	0.357152597488939	GU_PDEF_TARGETS_UP
c6	1.49228880269942e-08	SCHLOSSER_SERUM_RESPONSE_DN
c6	0.0305941142324382	GGGCATT,MIR-365
c6	1.20951467008898e-10	CHICAS_RB1_TARGETS_SENESCENT
c6	0.0532968847999052	ROSTY_CERVICAL_CANCER_PROLIFERATION_CLUSTER
c6	1.37429748704368e-29	PILON_KLF1_TARGETS_DN
c6	0.229702060827694	PIGF_UP.V1_UP
c6	0.352495950252741	FLECHNER_BIOPSY_KIDNEY_TRANSPLANT_REJECTED_VS_OK_DN
c6	0.286249096385609	BIDUS_METASTASIS_UP
c6	0.0099725964494977	TMTCGCGANR_UNKNOWN
c6	2.62730578126446e-05	ONKEN_UVEAL_MELANOMA_DN
c6	2.16993026418695e-06	PHONG_TNF_RESPONSE_NOT_VIA_P38
c6	8.93853023661198e-08	TIEN_INTESTINE_PROBIOTICS_24HR_UP
c6	0.0141935734081377	IVANOVA_HEMATOPOIESIS_LATE_PROGENITOR
c6	0.0856382876288425	ERB2_UP.V1_DN
c6	0.276161394829591	HUANG_FOXA2_TARGETS_DN
c6	0.751505614679922	PROTEIN_MODIFICATION_PROCESS
c6	0.219676410232623	ACACTAC,MIR-142-3P
c6	0.0014393798287864	PEDERSEN_METASTASIS_BY_ERBB2_ISOFORM_7
c6	0.0325889151685665	NUCLEAR_PART
c6	0.0106022075450288	ZHANG_RESPONSE_TO_IKK_INHIBITOR_AND_TNF_UP
c6	8.87686839332767e-05	HUANG_DASATINIB_RESISTANCE_UP
c6	0.0020076698225105	PASINI_SUZ12_TARGETS_DN
c6	0.641728660047322	GUENTHER_GROWTH_SPHERICAL_VS_ADHERENT_DN
c6	0.926395401169842	IDENTICAL_PROTEIN_BINDING
c6	0.16582426301456	CSR_LATE_UP.V1_DN
c6	0.201550450534455	CAMP_UP.V1_DN
c6	0.00103403406254903	BROWNE_HCMV_INFECTION_14HR_DN
c6	0.0580619614443987	QI_HYPOXIA
c6	7.46454352893394e-06	LINDGREN_BLADDER_CANCER_CLUSTER_3_UP
c6	0.00574473486193305	JIANG_HYPOXIA_NORMAL
c6	5.61290474487201e-09	SENESE_HDAC1_TARGETS_UP
c6	1.62335334701535e-05	DOUGLAS_BMI1_TARGETS_DN
c6	0.000158488152676138	GARY_CD5_TARGETS_DN
c6	1.931525411303e-09	RODRIGUES_THYROID_CARCINOMA_POORLY_DIFFERENTIATED_UP
c6	0.709415572976213	MEMBRANE_ENCLOSED_LUMEN
c6	0.029977208758646	MARTINEZ_RB1_TARGETS_UP
c6	0.243465863370857	MARKEY_RB1_ACUTE_LOF_DN
c6	0.385447086655227	DAZARD_UV_RESPONSE_CLUSTER_G6
c6	0.0170300762391347	REGULATION_OF_METABOLIC_PROCESS
c6	0.494828605291605	STK33_SKM_UP
c6	8.35555214352532e-09	SPIELMAN_LYMPHOBLAST_EUROPEAN_VS_ASIAN_DN
c6	5.83246150294572e-07	FULCHER_INFLAMMATORY_RESPONSE_LECTIN_VS_LPS_UP
c6	7.19265497642078e-06	RAMALHO_STEMNESS_UP
c6	7.89318503327648e-07	ROME_INSULIN_TARGETS_IN_MUSCLE_UP
c6	0.0385491153879621	MOOTHA_HUMAN_MITODB_6_2002
c6	0.000855793404468696	OSMAN_BLADDER_CANCER_UP
c6	0.892542133438288	CROONQUIST_STROMAL_STIMULATION_UP
c6	0.889685674805931	DAVICIONI_MOLECULAR_ARMS_VS_ERMS_DN
c6	2.86320032866042e-09	INTRACELLULAR_ORGANELLE_PART
c6	0.000171615985485505	MASSARWEH_TAMOXIFEN_RESISTANCE_UP
c6	6.27630894505181e-06	CHANG_CORE_SERUM_RESPONSE_UP
c6	0.952874445994528	ATCATGA,MIR-433
c6	1.5704927714407e-16	KINSEY_TARGETS_OF_EWSR1_FLII_FUSION_UP
c6	0.064449816717124	MACROMOLECULE_LOCALIZATION
c6	7.9375854845588e-05	STEIN_ESRRA_TARGETS
c6	0.0238066806336298	WU_CELL_MIGRATION
c6	1.33803417704219e-10	MARSON_BOUND_BY_FOXP3_UNSTIMULATED
c6	0.00247432635353188	BLUM_RESPONSE_TO_SALIRASIB_DN
c6	0.00488400102505107	SCHAEFFER_PROSTATE_DEVELOPMENT_6HR_DN
c6	0.861794065021662	LEE_BMP2_TARGETS_UP
c6	0.0331727799694347	WHITFIELD_CELL_CYCLE_S
c6	0.000866088608211182	ONKEN_UVEAL_MELANOMA_UP
c6	1.98299156775497e-09	CYTOPLASMIC_PART
c6	0.113320448388147	KOYAMA_SEMA3B_TARGETS_DN
c6	2.41572640431184e-05	ACATTCC,MIR-1,MIR-206
c6	0.00614637356168567	MARTINEZ_RESPONSE_TO_TRABECTEDIN_DN
c6	4.12571732601545e-05	KRIGE_RESPONSE_TO_TOSEDOSTAT_6HR_DN
c6	0.00506394360489582	CTTTAAR_UNKNOWN
c6	0.00796116289645681	INTRACELLULAR_TRANSPORT
c6	0.298639726779831	JAATINEN_HEMATOPOIETIC_STEM_CELL_UP
c6	0.0170412613897836	KIM_WT1_TARGETS_12HR_UP
c6	1.3205600858926e-07	SENESE_HDAC3_TARGETS_UP
c6	0.000609826071819525	KIM_WT1_TARGETS_DN
c6	0.0357134645135397	VECCHI_GASTRIC_CANCER_ADVANCED_VS_EARLY_UP
c6	0.272444015451469	TSAI_RESPONSE_TO_IONIZING_RADIATION
c6	0.0563233811286992	CHEN_HOXA5_TARGETS_9HR_UP
c6	0.000334625516839523	YOSHIMURA_MAPK8_TARGETS_DN
c6	1.71322901822822e-17	REN_ALVEOLAR_RHABDOMYOSARCOMA_DN
c6	0.0389680801046353	PETROVA_PROX1_TARGETS_DN
c6	0.287616437787355	TTTGCAC,MIR-19A,MIR-19B
c6	1.64019813228929e-05	HORIUCHI_WTAP_TARGETS_UP
c6	0.0064238244311017	LTE2_UP.V1_DN
c6	1.55907453132222e-10	FOSTER_TOLERANT_MACROPHAGE_DN
c6	1.25045999718144e-33	GRAESSMANN_APOPTOSIS_BY_DOXORUBICIN_DN
c6	0.0429749280402934	TOYOTA_TARGETS_OF_MIR34B_AND_MIR34C
c6	7.33908535889268e-12	ACEVEDO_LIVER_TUMOR_VS_NORMAL_ADJACENT_TISSUE_UP
c6	0.115333337094097	CAMP_UP.V1_UP
c6	7.36304909070931e-09	MARSON_BOUND_BY_E2F4_UNSTIMULATED
c6	0.00085789280064972	STK33_UP
c6	0.00943812955080983	GENTILE_UV_HIGH_DOSE_DN
c6	1.57840917567352e-05	NUCLEOBASENUCLEOSIDENUCLEOTIDE_AND_NUCLEIC_ACID_METABOLIC_PROCESS
c6	0.089236687098975	BASAKI_YBX1_TARGETS_DN
c6	3.61212863246022e-15	MILI_PSEUDOPODIA_HAPTOTAXIS_UP
c6	0.016632191430331	TRANSCRIPTION
c6	1.61216462783934e-12	ACTAYRNNNCCCR_UNKNOWN
c6	1.36755467988641e-13	CYTOPLASM
c6	0.082524482772732	DER_IFN_ALPHA_RESPONSE_UP
c6	0.000205631098808834	TRANSFERASE_ACTIVITY_TRANSFERRING_PHOSPHORUS_CONTAINING_GROUPS
c6	0.00841267140201811	DAZARD_RESPONSE_TO_UV_SCC_UP
c6	8.04781319856783e-05	DAVICIONI_TARGETS_OF_PAX_FOXO1_FUSIONS_UP
c6	3.89977750853629e-07	JOHNSTONE_PARVB_TARGETS_2_DN
c6	0.162955688808924	PASQUALUCCI_LYMPHOMA_BY_GC_STAGE_UP
c6	1.47809816093425e-10	GOBERT_OLIGODENDROCYTE_DIFFERENTIATION_DN
c6	0.000449201206918504	PROTEIN_TRANSPORT
c6	0.579531914537171	PROTEIN_TARGETING
c6	2.13207006256314e-10	GRAESSMANN_APOPTOSIS_BY_DOXORUBICIN_UP
c6	0.0196516639501366	YAGI_AML_WITH_11Q23_REARRANGED
c6	1.35140583749974e-06	BERENJENO_TRANSFORMED_BY_RHOA_UP
c6	1.1779737627563e-05	MIKKELSEN_NPC_ICP_WITH_H3K4ME3
c6	3.42078814257512e-12	NUCLEUS
c6	0.000860177859590845	RODWELL_AGING_KIDNEY_UP
c6	0.757203790199928	BIOPOLYMER_MODIFICATION
c6	1.29206516352065e-14	NUYTTEN_EZH2_TARGETS_DN
c6	4.56644434866197e-15	CHICAS_RB1_TARGETS_CONFLUENT
c6	1.46561326102943e-06	KRIGE_RESPONSE_TO_TOSEDOSTAT_24HR_DN
c6	6.84795473723706e-09	LIM_MAMMARY_STEM_CELL_UP
c6	5.43690416258935e-05	WAKABAYASHI_ADIPOGENESIS_PPARG_RXRA_BOUND_8D
c6	0.000942052245710441	GCACTTT,MIR-17-5P,MIR-20A,MIR-106A,MIR-106B,MIR-20B,MIR-519D
c6	4.53442985400877e-11	HAMAI_APOPTOSIS_VIA_TRAIL_UP
c6	0.0231634595594744	KIM_BIPOLAR_DISORDER_OLIGODENDROCYTE_DENSITY_CORR_UP
c6	0.743683471655351	REGULATION_OF_TRANSCRIPTION
c6	0.000224920855357567	LIU_PROSTATE_CANCER_DN
c6	1.31297842142945e-08	JOHNSTONE_PARVB_TARGETS_3_UP
c6	5.29637278565319e-13	ONDER_CDH1_TARGETS_2_UP
c6	0.00221725813300509	SHEDDEN_LUNG_CANCER_POOR_SURVIVAL_A6
c6	2.89106323950708e-25	DIAZ_CHRONIC_MEYLOGENOUS_LEUKEMIA_UP
c6	0.0353654997080602	ZHENG_FOXP3_TARGETS_IN_THYMUS_UP
c6	4.48251067212837e-06	MARTORIATI_MDM4_TARGETS_FETAL_LIVER_DN
c6	0.00477704683316636	CHICAS_RB1_TARGETS_GROWING
c6	4.11849640743317e-08	CREIGHTON_ENDOCRINE_THERAPY_RESISTANCE_2
c6	0.0478438120504816	CREIGHTON_ENDOCRINE_THERAPY_RESISTANCE_3
c6	0.000508048060958081	CREIGHTON_ENDOCRINE_THERAPY_RESISTANCE_1
c6	0.878734366344941	CREIGHTON_ENDOCRINE_THERAPY_RESISTANCE_5
c6	0.435581215212031	PROTEIN_COMPLEX
c6	0.524326272816954	GOLDRATH_ANTIGEN_RESPONSE
c6	4.57977864876804e-06	LEE_BMP2_TARGETS_DN
c6	0.076224511764679	WANG_CISPLATIN_RESPONSE_AND_XPC_DN
c6	0.494531319395879	TRANSCRIPTION_REPRESSOR_ACTIVITY
c6	2.65840122900157e-06	GABRIELY_MIR21_TARGETS
c6	0.000293774082988167	RIGGI_EWING_SARCOMA_PROGENITOR_DN
c6	3.95115392233226e-15	GRAESSMANN_RESPONSE_TO_MC_AND_DOXORUBICIN_DN
c6	0.714263335189062	CHANDRAN_METASTASIS_DN
c6	0.0517840942638131	ORGANELLE_MEMBRANE
c6	0.000765605403814756	CASORELLI_ACUTE_PROMYELOCYTIC_LEUKEMIA_DN
c6	0.0987103808596142	YAGI_AML_SURVIVAL
c6	0.0761568978173556	RUIZ_TNC_TARGETS_UP
c6	0.103728393457445	RUTELLA_RESPONSE_TO_HGF_UP
c6	0.43078020866705	GINESTIER_BREAST_CANCER_20Q13_AMPLIFICATION_UP
c6	0.0245586548874257	WAMUNYOKOLI_OVARIAN_CANCER_LMP_DN
c6	0.14925317242624	DACOSTA_UV_RESPONSE_VIA_ERCC3_TTD_DN
c6	0.714483387904853	LU_EZH2_TARGETS_UP
c6	0.696349187497341	WHITFIELD_CELL_CYCLE_M_G1
c6	0.00472964148224883	HOLLMANN_APOPTOSIS_VIA_CD40_DN
c6	0.683119816220851	PHONG_TNF_TARGETS_UP
c6	0.0453190338815089	LINDGREN_BLADDER_CANCER_CLUSTER_1_DN
c6	0.0182262374136169	FLECHNER_BIOPSY_KIDNEY_TRANSPLANT_OK_VS_DONOR_UP
c6	0.0505647656397203	DELYS_THYROID_CANCER_UP
c6	0.276074410840525	SENESE_HDAC1_TARGETS_DN
c6	0.754868317272996	PROVENZANI_METASTASIS_DN
c6	0.00190022679777709	SCHUETZ_BREAST_CANCER_DUCTAL_INVASIVE_UP
c6	1.65891141543652e-05	HORIUCHI_WTAP_TARGETS_DN
c6	1.92859066621991e-09	ORGANELLE_PART
c6	3.41836433844695e-08	GTGCCTT,MIR-506
c6	0.151397261048871	WANG_SMARCE1_TARGETS_UP
c6	8.86512593169708e-08	BIOPOLYMER_METABOLIC_PROCESS
c6	0.0458229293152231	REGULATION_OF_CELLULAR_METABOLIC_PROCESS
c6	8.8533288533003e-06	SENESE_HDAC3_TARGETS_DN
c6	9.62493366173006e-05	RIGGINS_TAMOXIFEN_RESISTANCE_DN
c6	3.96796234866176e-12	BLALOCK_ALZHEIMERS_DISEASE_UP
c6	0.107803897967013	AMUNDSON_RESPONSE_TO_ARSENITE
c6	6.99454654489475e-05	AACTTT_UNKNOWN
c6	0.116104537041433	DER_IFN_GAMMA_RESPONSE_UP
c6	0.00255204394596273	SENESE_HDAC1_AND_HDAC2_TARGETS_DN
c6	0.0838856703580402	CHEN_METABOLIC_SYNDROM_NETWORK
c6	0.00162131830431465	PHOSPHOTRANSFERASE_ACTIVITY_ALCOHOL_GROUP_AS_ACCEPTOR
c6	0.0633841547781009	GOZGIT_ESR1_TARGETS_DN
c6	0.0992280954006997	TRANSCRIPTION_FACTOR_BINDING
c6	0.00818765444820539	ZWANG_CLASS_1_TRANSIENTLY_INDUCED_BY_EGF
c6	0.1879177709698	TGGTGCT,MIR-29A,MIR-29B,MIR-29C
c6	5.56189222338883e-11	MILI_PSEUDOPODIA_HAPTOTAXIS_DN
c6	0.0801883220386248	BOQUEST_STEM_CELL_CULTURED_VS_FRESH_UP
c6	0.151254839536986	PID_MTOR_4PATHWAY
c6	0.691464925059274	CELLULAR_PROTEIN_METABOLIC_PROCESS
c6	0.472890429721325	TGCACTT,MIR-519C,MIR-519B,MIR-519A
c6	1.3080474811051e-07	LOPEZ_MBD_TARGETS
c6	2.35393085806634e-11	SHEN_SMARCA2_TARGETS_UP
c6	8.79456610142198e-09	LASTOWSKA_NEUROBLASTOMA_COPY_NUMBER_DN
c6	6.76501335581612e-05	DUTERTRE_ESTRADIOL_RESPONSE_24HR_DN
c6	0.00618797317676853	RICKMAN_METASTASIS_UP
c6	0.00114906258122016	STK33_NOMO_UP
c6	0.679733417887251	MARTENS_BOUND_BY_PML_RARA_FUSION
c6	0.432902112936369	MITSIADES_RESPONSE_TO_APLIDIN_DN
c6	0.235877729829649	ENK_UV_RESPONSE_EPIDERMIS_UP
c6	0.000380629365350991	KRIGE_RESPONSE_TO_TOSEDOSTAT_24HR_UP
c6	3.38131392066993e-27	NUYTTEN_EZH2_TARGETS_UP
c6	0.00260176820252946	THUM_SYSTOLIC_HEART_FAILURE_UP
c6	0.0338514502962284	AMIT_EGF_RESPONSE_480_HELA
c6	3.16580957111987e-07	ENK_UV_RESPONSE_KERATINOCYTE_DN
c6	1.18748777530749e-07	GOBERT_OLIGODENDROCYTE_DIFFERENTIATION_UP
c6	4.71820083334683e-05	GRAESSMANN_APOPTOSIS_BY_SERUM_DEPRIVATION_UP
c6	6.41024742301774e-05	BENPORATH_MYC_MAX_TARGETS
c6	1.55785206122282e-06	DAZARD_RESPONSE_TO_UV_NHEK_DN
c6	7.16572131927746e-25	NUYTTEN_NIPP1_TARGETS_UP
c6	0.0423598813152401	LIU_SOX4_TARGETS_DN
c6	1.17822496429532e-12	MARSON_BOUND_BY_FOXP3_STIMULATED
c6	0.680464682696179	CTTGTAT,MIR-381
c6	7.80540834851631e-17	JOHNSTONE_PARVB_TARGETS_3_DN
c6	0.458548657246754	PROTEIN_METABOLIC_PROCESS
c6	0.00274749430906393	MARTORIATI_MDM4_TARGETS_FETAL_LIVER_UP
c6	4.37494583714711e-05	WANG_LMO4_TARGETS_DN
c6	0.240868752508157	FULCHER_INFLAMMATORY_RESPONSE_LECTIN_VS_LPS_DN
c6	3.49414889996695e-05	BENPORATH_SOX2_TARGETS
c6	0.000249245559331706	BMI1_DN_MEL18_DN.V1_UP
c6	3.98613146334511e-05	TBK1.DF_DN
c6	0.072685491524827	ELVIDGE_HYPOXIA_BY_DMOG_UP
c6	0.00165396136709024	MONNIER_POSTRADIATION_TUMOR_ESCAPE_DN
c6	0.00508719357255363	KRIEG_HYPOXIA_VIA_KDM3A
c6	0.0204877201310021	AATGTGA,MIR-23A,MIR-23B
c6	7.68089260575239e-12	DACOSTA_UV_RESPONSE_VIA_ERCC3_COMMON_DN
c6	0.00539848142988183	LI_WILMS_TUMOR_VS_FETAL_KIDNEY_1_UP
c6	0.000846447328934723	RUIZ_TNC_TARGETS_DN
c6	0.691871069375235	LU_AGING_BRAIN_UP
c6	0.237521195628253	ENZYME_BINDING
c6	0.154978589235206	WINZEN_DEGRADED_VIA_KHSRP
c6	1.56560051554471e-19	FORTSCHEGGER_PHF8_TARGETS_DN
c6	0.0869966114125756	WANG_TUMOR_INVASIVENESS_UP
c6	0.0164856608981252	TTGCCAA,MIR-182
c6	4.82512207986254e-14	GEORGES_TARGETS_OF_MIR192_AND_MIR215
c6	0.606583203494036	MITOCHONDRION
c6	0.0909250377370754	GRAESSMANN_RESPONSE_TO_MC_AND_DOXORUBICIN_UP
c6	3.9757205557496e-05	DEBIASI_APOPTOSIS_BY_REOVIRUS_INFECTION_UP
c6	0.000119465867589354	STEIN_ESRRA_TARGETS_UP
c6	9.3828785277786e-10	GRUETZMANN_PANCREATIC_CANCER_UP
c6	0.000812438510554685	INTRACELLULAR_PROTEIN_TRANSPORT
c6	9.12245045455612e-05	WANG_SMARCE1_TARGETS_DN
c6	0.979388457384702	MOOTHA_MITOCHONDRIA
c6	0.0764836484802915	CAGTATT,MIR-200B,MIR-200C,MIR-429
c6	0.00308524244841775	LU_EZH2_TARGETS_DN
c6	0.206675667627527	E2F1_UP.V1_UP
c6	9.03261870200789e-11	PATIL_LIVER_CANCER
c6	1.8961077647092e-11	KOINUMA_TARGETS_OF_SMAD2_OR_SMAD3
c6	0.121716761045194	MEL18_DN.V1_UP
c6	0.411658236644206	LIAO_METASTASIS
c6	1.05505447093743e-08	TGTTTAC,MIR-30A-5P,MIR-30C,MIR-30D,MIR-30B,MIR-30E-5P
c6	0.386746755002363	PROVENZANI_METASTASIS_UP
c6	0.964843433078405	RATTENBACHER_BOUND_BY_CELF1
c6	0.0121651813624806	ESTABLISHMENT_OF_PROTEIN_LOCALIZATION
c6	0.21126349891741	REGULATION_OF_GENE_EXPRESSION
c6	0.0157336844436247	BURTON_ADIPOGENESIS_8
c6	3.3223742635177e-19	BRUINS_UVC_RESPONSE_LATE
c6	0.563802455479476	WONG_EMBRYONIC_STEM_CELL_CORE
c6	0.00371705203123974	SENESE_HDAC1_AND_HDAC2_TARGETS_UP
c6	0.261192845994619	WEI_MIR34A_TARGETS
c6	0.709415572976213	ORGANELLE_LUMEN
c6	0.0628361286653428	KIM_ALL_DISORDERS_CALB1_CORR_UP
c6	0.0301132045681246	ENDOMEMBRANE_SYSTEM
c6	0.878304829594381	TGAATGT,MIR-181A,MIR-181B,MIR-181C,MIR-181D
c6	0.000138110139767901	BERENJENO_TRANSFORMED_BY_RHOA_DN
c6	0.264024323948793	ZHANG_BREAST_CANCER_PROGENITORS_DN
c6	0.105508580279217	WEST_ADRENOCORTICAL_TUMOR_UP
c6	0.103479421813087	UDAYAKUMAR_MED1_TARGETS_DN
c6	0.0019660054699806	TORCHIA_TARGETS_OF_EWSR1_FLI1_FUSION_DN
c6	2.47687107826363e-06	DANG_BOUND_BY_MYC
c6	3.27604431831955e-13	ACEVEDO_LIVER_CANCER_UP
c6	0.0167763000059124	ENK_UV_RESPONSE_EPIDERMIS_DN
c6	7.00078519775856e-06	KRIGE_RESPONSE_TO_TOSEDOSTAT_6HR_UP
c6	0.00158247119667223	MIYAGAWA_TARGETS_OF_EWSR1_ETS_FUSIONS_UP
c6	0.0939594530319242	HOSHIDA_LIVER_CANCER_SUBCLASS_S1
c6	0.0729627141248171	PROTEIN_LOCALIZATION
c6	0.432756824499159	ACACTGG,MIR-199A,MIR-199B
c6	0.0581992644030807	IVANOVA_HEMATOPOIESIS_STEM_CELL_AND_PROGENITOR
c6	0.0554135090548992	FEVR_CTNNB1_TARGETS_DN
c6	0.0542495142627191	BERTUCCI_MEDULLARY_VS_DUCTAL_BREAST_CANCER_UP
c6	0.240653020908333	LI_WILMS_TUMOR_VS_FETAL_KIDNEY_1_DN
c6	1.9935621317619e-08	NUYTTEN_NIPP1_TARGETS_DN
c6	0.392134158411068	MACROMOLECULAR_COMPLEX
c6	0.794686705782548	GGCAGCT,MIR-22
c6	0.0615319717015344	TBK1.DF_UP
c6	4.87192222396901e-13	CUI_TCF21_TARGETS_2_DN
c6	0.818898294922197	ZHOU_INFLAMMATORY_RESPONSE_FIMA_UP
c6	1.31004844353106e-05	BAELDE_DIABETIC_NEPHROPATHY_DN
c6	0.0174428898597261	CONCANNON_APOPTOSIS_BY_EPOXOMICIN_UP
c6	6.49470421750077e-06	MIYAGAWA_TARGETS_OF_EWSR1_ETS_FUSIONS_DN
c6	0.751098160811578	DACOSTA_UV_RESPONSE_VIA_ERCC3_XPCS_DN
c6	0.389249748146082	YANG_BCL3_TARGETS_UP
c6	3.04740873710581e-07	BENPORATH_CYCLING_GENES
c6	2.95451756323568e-09	BLALOCK_ALZHEIMERS_DISEASE_DN
c6	0.00167884329429193	WAKABAYASHI_ADIPOGENESIS_PPARG_BOUND_8D
c6	0.31022085326296	DE_YY1_TARGETS_DN
c6	0.00224426464971315	ELVIDGE_HYPOXIA_UP
c6	0.295285255399946	TGCTGCT,MIR-15A,MIR-16,MIR-15B,MIR-195,MIR-424,MIR-497
c6	0.038917933360276	DER_IFN_BETA_RESPONSE_UP
c6	0.00547262376358187	HAN_SATB1_TARGETS_DN
c6	0.192716924552249	CSR_LATE_UP.V1_UP
c6	0.00606162992366942	MOHANKUMAR_TLX1_TARGETS_UP
c6	5.21104057232783e-24	DACOSTA_UV_RESPONSE_VIA_ERCC3_DN
c6	3.86907785015496e-05	KINSEY_TARGETS_OF_EWSR1_FLII_FUSION_DN
c6	0.444030241237041	BROWNE_INTERFERON_RESPONSIVE_GENES
c6	0.307599052345078	ZWANG_TRANSIENTLY_UP_BY_1ST_EGF_PULSE_ONLY
c6	0.373107368900334	ORGANELLE_ORGANIZATION_AND_BIOGENESIS
c6	0.000987904793407061	PETROVA_ENDOTHELIUM_LYMPHATIC_VS_BLOOD_DN
c6	0.0943114431704501	TAGCTTT,MIR-9
c6	0.000113617635551546	DOUGLAS_BMI1_TARGETS_UP
c6	0.915525909458801	PEROXISOME
c6	0.284210361556668	KRAS.DF.V1_UP
c6	0.501613637666919	TRANSCRIPTION_COFACTOR_ACTIVITY
c6	0.102268295509249	IVANOVA_HEMATOPOIESIS_EARLY_PROGENITOR
c6	0.179743351606465	PHONG_TNF_RESPONSE_VIA_P38_COMPLETE
c6	0.602195462608754	KIM_WT1_TARGETS_UP
c6	9.02932372551387e-14	RODRIGUES_THYROID_CARCINOMA_POORLY_DIFFERENTIATED_DN
c6	0.289884517795009	TACTTGA,MIR-26A,MIR-26B
c6	0.0153448040362756	PECE_MAMMARY_STEM_CELL_UP
c6	0.00265999430297682	RHEIN_ALL_GLUCOCORTICOID_THERAPY_DN
c6	1.03405497422435e-09	WEI_MYCN_TARGETS_WITH_E_BOX
c6	0.121971688508047	PID_INTEGRIN1_PATHWAY
c6	0.914238667927963	VERRECCHIA_EARLY_RESPONSE_TO_TGFB1
c6	0.539360877666664	AACTGGA,MIR-145
c6	0.000424468271083078	TGCCTTA,MIR-124A
c6	7.44769912652056e-10	HAN_SATB1_TARGETS_UP
c6	0.243101376918665	AGUIRRE_PANCREATIC_CANCER_COPY_NUMBER_DN
c6	0.915525909458801	MICROBODY
c6	0.0783347214015904	VEGF_A_UP.V1_DN
c6	0.0794409642727235	BRUINS_UVC_RESPONSE_VIA_TP53_GROUP_B
c6	0.0430245119438432	ZHANG_TLX_TARGETS_36HR_DN
c6	0.0658943541777724	CSR_EARLY_UP.V1_DN
c6	0.776016027448844	LINDGREN_BLADDER_CANCER_CLUSTER_2B
c6	0.385439299936871	CUI_TCF21_TARGETS_2_UP
c6	0.43599172631739	CELLULAR_MACROMOLECULE_METABOLIC_PROCESS
c6	0.00028770276377022	PHONG_TNF_RESPONSE_VIA_P38_PARTIAL
c6	0.00130852943709502	BONOME_OVARIAN_CANCER_SURVIVAL_SUBOPTIMAL_DEBULKING
c6	0.168925127436178	MEK_UP.V1_DN
c6	1.10242846869826e-09	ZHANG_BREAST_CANCER_PROGENITORS_UP
c6	0.222992583318019	CAGTGTT,MIR-141,MIR-200A
c6	1.54636610350335e-06	KRIEG_HYPOXIA_NOT_VIA_KDM3A
c6	0.0736830144030565	ATTCTTT,MIR-186
c7	7.6251375925065e-16	BENPORATH_EED_TARGETS
c7	0.0015311366241192	MEISSNER_NPC_HCP_WITH_H3K4ME2
c7	7.23744323638058e-06	MEISSNER_BRAIN_HCP_WITH_H3K27ME3
c7	4.76648406634691e-09	MEISSNER_NPC_HCP_WITH_H3K4ME2_AND_H3K27ME3
c7	2.50449107345741e-22	BENPORATH_SUZ12_TARGETS
c7	1.39173144987149e-05	MIKKELSEN_NPC_HCP_WITH_H3K27ME3
c7	1.28538648683062e-09	MEISSNER_BRAIN_HCP_WITH_H3K4ME3_AND_H3K27ME3
c7	0.488198231797219	MIKKELSEN_NPC_HCP_WITH_H3K4ME3_AND_H3K27ME3
c7	0.0911443964043394	HATADA_METHYLATED_IN_LUNG_CANCER_UP
c7	1.37316073934665e-21	BENPORATH_PRC2_TARGETS
c7	4.00804332002223e-12	MIKKELSEN_MCV6_HCP_WITH_H3K27ME3
c7	0.000324641226165584	MEISSNER_NPC_HCP_WITH_H3_UNMETHYLATED
c7	2.51535422552473e-32	BENPORATH_ES_WITH_H3K27ME3
c7	1.57339570671825e-19	MIKKELSEN_MEF_HCP_WITH_H3K27ME3
c8	0.00916786631893162	ACTAYRNNNCCCR_UNKNOWN
c8	0.000496960685685465	NIKOLSKY_BREAST_CANCER_19Q13.1_AMPLICON
c8	0.520211628057543	FIGUEROA_AML_METHYLATION_CLUSTER_3_UP
